# Supplementary material for: Origin and Evolution of Key Enzymes in the Anammox Pathway Revisited
Source: Genome Biol Evol. 2025 Dec 18;18(1):evaf244. doi: 10.1093/gbe/evaf244 (PMC12758564; doi:10.1093/gbe/evaf244)
Supplement: evaf244_Supplementary_Data [file evaf244_supplementary_data.zip]

Archive with 2 entries (2 files):
- SI.FiguresS1-S9.pdf
- SI.TtablesS1-S13.xlsx
