# Supplementary material for: Origin and Evolution of Key Enzymes in the Anammox Pathway Revisited
Source: Genome Biol Evol. 2025 Dec 18;18(1):evaf244. doi: 10.1093/gbe/evaf244 (PMC12758564; doi:10.1093/gbe/evaf244)
Supplement: evaf244_Supplementary_Data [file evaf244_supplementary_data.zip › SI.TtablesS1-S13.xlsx]

## Sheet: README
Table S1
assembly_accession	GenBank assembly accession
ncbi_organism_name	NCBI Organism name
ncbi_strain	NCBI Strain
ncbi_isolate	NCBI Isolate
ncbi_total_genome_size	Genome size in bp
ncbi_gc_content	GC-content
ncbi_assembly_level	Assembly level
ncbi_contig_count	Number of contigs in the assembly
ncbi_taxonomy	Classified to Candidatus Brocadiia in NCBI
gtdb_taxonomy	Classified to Candidatus Brocadiia in GTDB r207
prokka_annotation	Annotated using Prokka in this study
rpoB_identifier	Protein Id for best hit to RpoB
rpoB_hmm_evalue	E-value for best hit to RpoB
rpoB_all	In RpoB phylogeny with all genomes
rpoB_wo_sporious_taxa	In RpoB phylogeny where sporious taxa have been removed
rpoB_extended	In RpoB phylogeny of the extended dataset
rpoB_high_quality	In RpoB phylogeny of the high-quuality dataset
outgroup	Used as outgroup
gtdb_checkm_completeness	Parsed completeness value from GTDB r207
gtdb_checkm_contamination	Parsed contamination value from GTDB r207
reference	Rreference to original study for genomes included in the extended and the high-quality dataset
Table S2
This table contains information fo the phyletic profile figure for key enzymes in the anammox reaction for genomes in the high-quality and the extended dataset.
assembly_accession	GenBank genome accession
ncbi_name	NCBI Organism name
enzyme-protein id	Enzyme name - Protien ID used for query
identity	Percentage Identity to the best hit
Table S3
This table contains the results of the search for homologs to HZS in GTDB using Diamond
sseqid	Subject sequence protein id
qseqid	Query sequence protein id
annotation	Protein annotation of subject sequence
qlen	Query sequence length
slen	Subject sequence length
length	Alignment length
qcover	Query sequence alignment coverage
scover	Subject sequence alignment coverage
qstart	Alignment start in query sequence
qend	Alignment end in query sequence
sstart	Alignment start in subject sequence
send	Alignment end in subject sequence
blast_pident	Percentage identity between the query sequence and subject sequence
blast_evalue	E-valuue for alignment
blast_bitscore	Alignment bitscore
gtdb_domain	GTDB Phylogenetic domain classification of genome for subject sequence
gtdb_phylum	GTDB Phylogenetic phylum classification of genome for subject sequence
gtdb_class	GTDB Phylogenetic class classification of genome for subject sequence
gtdb_order	GTDB Phylogenetic order classification of genome for subject sequence
gtdb_family	GTDB Phylogenetic family classification of genome for subject sequence
gtdb_genus	GTDB Phylogenetic genus classification of genome for subject sequence
gtdb_species	GTDB Phylogenetic species classification of genome for subject sequence
assembly_accession	GenBank/RefSeq genom accession for subject sequence
Table S4
Sequences included in phylogeny of HZS based on all identified homologs within RefSeq
accession	Protein identifier
annotation	Protein annotation
length	Sequence length
gtdb_taxonomy	GTDB taxonomy of genome
assembly_accession	RefSeq genome accession
comment	Additional comments
Table S5
Representative sequences included in the phylogeny of HZS
accession	Protein identifier
annotation	Protein annotation
length	Sequence length
gtdb_taxonomy	GTDB taxonomy of genome
assembly_accession	RefSeq genome accession
comment	Additional comments
Table S6
These tables contain the results of the FoldSeek search for similar structural sequences to
Target species	Target organism name
Description	Protein annotation of subject sequence
Target taxid	Target taxonomic ID number
Query start pos.	Alignment start in query sequence
Query end pos.	Alignment end in query sequence
Target start pos.	Alignment start in target sequence
Target end pos.	Alignment end in target sequence
Target length	Target length
E-value	E-value
Score	TM-score
Prob.	Estimated probability for query and target to be homologous
Table S7
This table contains results from structural alignment of HZS against hits with predicted structures in the AlphaFold DB
accession_number	GenBank/RefSeq protein identifier
annotation	Protein annotation
alphaFold_model	AlphaFold Identifier
tm_score_ref	TM-score normalized by length of reference (HZS)
tm_score_target	TM-score normalized by length of target (hit)
tm_score_avg	TM-scire normalized by average length of the sequences
gtdb_domain	GTDB Phylogenetic domain classification of genome for subject sequence
gtdb_phylum	GTDB Phylogenetic phylum classification of genome for subject sequence
gtdb_class	GTDB Phylogenetic class classification of genome for subject sequence
gtdb_order	GTDB Phylogenetic order classification of genome for subject sequence
gtdb_family	GTDB Phylogenetic family classification of genome for subject sequence
gtdb_genus	GTDB Phylogenetic genus classification of genome for subject sequence
gtdb_species	GTDB Phylogenetic species classification of genome for subject sequence
assembly_accession	GenBank/RefSeq genom accession for subject sequence
Table S8
Sequences included in phylogeny of HAO based on homologs from RefSeq and sequences from the high-quality dataset
accession	Protein identifier
annotation	Protein annotation
length	Sequence length
gtdb_taxonomy	GTDB taxonomy of genome
assembly_accession	RefSeq genome accession
clade	HAO clade according to scheme from https://doi.org/10.1093/dnares/dsaa028
comment	Additional comments
Table S9
Sequences included in phylogeny of HAO based on homologs from RefSeq and sequences from the extended dataset
accession	Protein identifier
annotation	Protein annotation
length	Sequence length
gtdb_taxonomy	GTDB taxonomy of genome
assembly_accession	RefSeq genome accession
clade	HAO clade according to scheme from https://doi.org/10.1093/dnares/dsaa028
comment	Additional comments
Table S10
This table can be found in the SciLifeLab repository (https://doi.org/10.17044/scilifelab.c.8014474)
Table S11
Sequences included in phylogenies of subunits of the NXR complex based on homologs from RefSeq and sequences from the extended dataset
accession	Protein identifier
annotation	Protein annotation
length	Sequence length
gtdb_taxonomy	GTDB taxonomy of genome
assembly_accession	RefSeq genome accession
comment	Additional comments
Table S12
Gene name	Gene identifier
Protein name	Protein annotation
Protein ID	NCBI Protein identifier
SP (Protein)	Protein sequence
SP (DNA seq)	Gene sequenece
Table S13
Results of the PhoA assays

## Sheet: S1 - Anammox genomes
# High-quality dataset
# Extended dataset
assembly_accession	ncbi_organism_name	ncbi_strain	ncbi_isolate	ncbi_total_genome_size	ncbi_gc_content	ncbi_assembly_level	ncbi_contig_count	ncbi_taxonomy	gtdb_taxonomy	prokka_annotation	rpoB_identifier	rpoB_hmm_evalue	rpoB_all	rpoB_wo_sporious_taxa	rpoB_extended	rpoB_high_quality	outgroup	gtdb_checkm_completeness	gtdb_checkm_contamination	reference
GCA_900097105.1	Akkermansia glycaniphila		APytT	3074078	57.5	Complete Genome	1	FALSE	FALSE	FALSE	SEH75323.1	0.0	TRUE	TRUE	TRUE	FALSE	TRUE
GCA_001688765.2	Akkermansia muciniphila	YL44		2745278	55.5	Complete Genome	1	FALSE	FALSE	FALSE	ARE60731.1	0.0	TRUE	TRUE	TRUE	FALSE	TRUE
GCA_000020225.1	Akkermansia muciniphila ATCC BAA-835	ATCC BAA-835		2664102	55.5	Complete Genome	1	FALSE	FALSE	FALSE	ACD04867.1	0.0	TRUE	TRUE	TRUE	TRUE	TRUE
GCA_002007645.1	Anaerohalosphaera lusitana	ST-NAGAB-D1		4250973	51.5	Complete Genome	1	FALSE	FALSE	FALSE	AQT69859.1	0.0	TRUE	TRUE	TRUE	TRUE	TRUE
GCA_008087625.1	Aquisphaera giovannonii	OJF2		10526296	70.5	Complete Genome	3	FALSE	FALSE	FALSE	QEH32465.1	0.0	TRUE	TRUE	TRUE	TRUE	TRUE
GCA_007753265.1	Botrimarina mediterranea	Spa11		5871207	64.0	Chromosome	2	FALSE	FALSE	FALSE	QDV76252.1	0.0	TRUE	TRUE	TRUE	FALSE	TRUE
GCA_007748115.1	Bremerella volcania	Pan97		6496182	56.0	Complete Genome	1	FALSE	FALSE	FALSE	QDU77753.1	0.0	TRUE	TRUE	TRUE	FALSE	TRUE
GCA_008065115.1	Bythopirellula goksoeyrii	Pr1d		6473141	52.5	Chromosome	8	FALSE	FALSE	FALSE	QEG33740.1	0.0	TRUE	TRUE	TRUE	FALSE	TRUE
GCA_021777055.1	Candidatus Anammoxibacter sp.		OFTM134	5943711	37.0	Contig	114	TRUE	FALSE	TRUE	OOCIEONO_01468	0.0	TRUE	TRUE	TRUE	FALSE	FALSE			Suarez et al. 2022
GCA_021777075.1	Candidatus Anammoxibacter sp.		OFTM301	6182667	35.0	Contig	769	TRUE	FALSE	TRUE	PLJJIHBM_04181	0.0	TRUE	TRUE	FALSE	FALSE	FALSE
GCA_021777105.1	Candidatus Anammoxibacter sp.		OFTM214	7649414	40.5	Contig	142	TRUE	FALSE	TRUE	MAHPLGFF_05301	0.0	TRUE	TRUE	FALSE	FALSE	FALSE
GCA_020724075.1	Candidatus Anammoxoglobus sp.		DR5_60_7	3175490	59.5	Scaffold	1398	TRUE	FALSE	TRUE			FALSE	FALSE	FALSE	FALSE	FALSE
GCA_020555905.1	Candidatus Bathyanammoxibius sp.		MohnsGC08_Bin_158	2161691	52.0	Scaffold	846	TRUE	FALSE	FALSE	MCB7128727.1	0.0	TRUE	TRUE	FALSE	FALSE	FALSE
GCA_002009475.1	Candidatus Brocadia caroliniensis		26THWARD	3728197	43.5	Contig	209	TRUE	TRUE	FALSE			FALSE	FALSE	FALSE	FALSE	FALSE	93.34	2.75
GCA_000987375.1	Candidatus Brocadia fulgida		RU1	3552939	44.5	Contig	315	TRUE	TRUE	FALSE	KKO19024.1	0.0	TRUE	TRUE	FALSE	FALSE	FALSE	96.15	2.75
GCA_019186885.1	Candidatus Brocadia fulgida		Bin_44	2797198	44.5	Scaffold	134	TRUE	TRUE	FALSE	MBV6518428.1	0.0	TRUE	TRUE	FALSE	FALSE	FALSE	90.11	1.65
GCA_017347445.1	Candidatus Brocadia pituitae		317325-1	4075302	43.0	Complete Genome	1	TRUE	TRUE	FALSE	BBO18184.1	0.0	TRUE	TRUE	TRUE	TRUE	FALSE	98.9	2.75	Okubo et al. 2021
GCA_001753675.2	Candidatus Brocadia sapporoensis	40		2934606	42.5	Scaffold	132	TRUE	TRUE	FALSE	OQD46255.1	0.0	TRUE	TRUE	FALSE	FALSE	FALSE	92.24	0.55
GCA_019455295.1	Candidatus Brocadia sapporoensis		BROCD001	3203145	42.0	Contig	38	TRUE	FALSE	FALSE	MBW7898217.1	0.0	TRUE	TRUE	FALSE	FALSE	FALSE
GCA_022180585.1	Candidatus Brocadia sapporoensis		HBSAPP01	3345265	42.0	Contig	139	TRUE	FALSE	FALSE	GJQ24752.1	0.0	TRUE	TRUE	FALSE	FALSE	FALSE
GCA_001567345.1	Candidatus Brocadia sinica		OLB1	3895767	42.0	Contig	86	TRUE	TRUE	FALSE	KXK31177.1	0.0	TRUE	TRUE	FALSE	FALSE	FALSE	94.51	1.65
GCA_013360995.1	Candidatus Brocadia sinica		MAG_7	3600580	42.0	Contig	142	TRUE	TRUE	FALSE	NUO06466.1	0.0	TRUE	TRUE	FALSE	FALSE	FALSE	97.8	1.65
GCA_016860665.1	Candidatus Brocadia sinica		BroJett002	4095005	42.0	Contig	23	TRUE	TRUE	TRUE	GOMOAICE_02307	0.0	TRUE	TRUE	FALSE	FALSE	FALSE	97.8	1.65
GCA_022180465.1	Candidatus Brocadia sinica		HBSIN01	3980744	42.0	Scaffold	89	TRUE	FALSE	FALSE	GJQ18817.1	0.0	TRUE	TRUE	FALSE	FALSE	FALSE
GCA_023150675.1	Candidatus Brocadia sinica		MAG.222	3923294	42.0	Scaffold	107	TRUE	FALSE	FALSE	MCK6467565.1	0.0	TRUE	TRUE	FALSE	FALSE	FALSE
GCA_026647655.1	Candidatus Brocadia sinica		PDA_C_MAG.19	4267098	42.5	Scaffold	219	TRUE	FALSE	TRUE	ENBANFNB_03809	0.0	TRUE	TRUE	FALSE	FALSE	FALSE
GCA_000949635.1	Candidatus Brocadia sinica JPN1	JPN1		4077002	42.0	Contig	3	TRUE	TRUE	FALSE	GAN33659.1	0.0	TRUE	TRUE	TRUE	TRUE	FALSE	97.8	1.65	Oshiki et al. 2015
GCA_003577195.1	Candidatus Brocadia sp.		AMX2	3493969	45.0	Scaffold	255	TRUE	TRUE	FALSE	RIJ97779.1	0.0	TRUE	TRUE	FALSE	FALSE	FALSE	98.9	6.04
GCA_003577215.1	Candidatus Brocadia sp.		AMX1	3796533	42.0	Contig	82	TRUE	TRUE	FALSE	RIJ88769.1	0.0	TRUE	TRUE	FALSE	FALSE	FALSE	95.6	0.55
GCA_008933285.1	Candidatus Brocadia sp.		SB37	2337240	43.5	Contig	743	TRUE	FALSE	FALSE	KAB2834346.1	5.3e-296	TRUE	TRUE	FALSE	FALSE	FALSE
GCA_011525665.1	Candidatus Brocadia sp.		AMX1	3634061	44.0	Contig	111	TRUE	TRUE	TRUE	KELHDKOM_02292	0.0	TRUE	TRUE	TRUE	FALSE	FALSE	97.8	2.75	Zhuang et al. 2020
GCA_011526495.1	Candidatus Brocadia sp.		AMX3	3379452	41.5	Contig	297	TRUE	TRUE	TRUE	DCAGJONB_02537	0.0	TRUE	TRUE	FALSE	FALSE	FALSE	87.61	6.44
GCA_013360945.1	Candidatus Brocadia sp.		MAG_8	3845735	42.0	Contig	196	TRUE	TRUE	FALSE	NUO09725.1	0.0	TRUE	TRUE	TRUE	FALSE	FALSE	100.0	2.75
GCA_014338225.1	Candidatus Brocadia sp.		AMX2	3865503	42.0	Contig	91	TRUE	TRUE	FALSE	MBC6934013.1	0.0	TRUE	TRUE	FALSE	FALSE	FALSE	97.8	1.65
GCA_016699285.1	Candidatus Brocadia sp.		Ega_18-Q3-R5-49_MAXAC.112v2	3260747	42.0	Complete Genome	1	TRUE	TRUE	FALSE	QQR67116.1	0.0	TRUE	TRUE	FALSE	FALSE	FALSE	97.53	1.65
GCA_020846915.1	Candidatus Brocadia sp.		SJ251	3218688	44.5	Contig	169	TRUE	FALSE	FALSE	MCC6324244.1	0.0	TRUE	TRUE	FALSE	FALSE	FALSE
GCA_020851875.1	Candidatus Brocadia sp.		SJ698	3274599	43.5	Contig	304	TRUE	FALSE	FALSE	MCC7212104.1	0.0	TRUE	TRUE	FALSE	FALSE	FALSE
GCA_020851925.1	Candidatus Brocadia sp.		SJ692	2761403	41.5	Contig	120	TRUE	FALSE	FALSE	MCC7240017.1	0.0	TRUE	TRUE	FALSE	FALSE	FALSE
GCA_021463075.1	Candidatus Brocadia sp.		DTUAMX1	3388671	45.0	Scaffold	97	TRUE	FALSE	TRUE	DPGOANLC_00229	0.0	TRUE	TRUE	FALSE	FALSE	FALSE
GCA_021463785.1	Candidatus Brocadia sp.		DTUAMX3	2493099	42.0	Scaffold	262	TRUE	FALSE	TRUE	ABJDPIGH_00046	0.0	TRUE	TRUE	FALSE	FALSE	FALSE
GCA_021463795.1	Candidatus Brocadia sp.		DTUAMX2	3866586	43.5	Scaffold	275	TRUE	FALSE	TRUE	LNOGIFKC_01924	0.0	TRUE	TRUE	FALSE	FALSE	FALSE
GCA_021646415.1	Candidatus Brocadia sp.		YC2	3814224	42.0	Contig	42	TRUE	FALSE	FALSE	MCF6156005.1	0.0	TRUE	TRUE	FALSE	FALSE	FALSE
GCA_021650915.1	Candidatus Brocadia sp.		AM9	4046273	45.0	Complete Genome	1	TRUE	FALSE	FALSE	UJS21081.1	0.0	TRUE	TRUE	TRUE	TRUE	FALSE			Kallistova et al. 2022
GCA_024434125.1	Candidatus Brocadia sp.		AMX2	3912452	42.0	Contig	92	TRUE	FALSE	FALSE	MCQ3919129.1	0.0	TRUE	TRUE	FALSE	FALSE	FALSE
GCA_026647515.1	Candidatus Brocadia sp.		PDA_C_MAG.61	3597496	43.0	Scaffold	148	TRUE	FALSE	TRUE	EFGBKFMJ_03310	0.0	TRUE	TRUE	FALSE	FALSE	FALSE
GCA_028283925.1	Candidatus Brocadia sp.		bin.357	2601165	43.5	Scaffold	304	TRUE	FALSE	TRUE	PMIGACNO_01705	0.0	TRUE	TRUE	FALSE	FALSE	FALSE
GCA_028283945.1	Candidatus Brocadia sp.		bin.281	2868031	42.0	Scaffold	131	TRUE	FALSE	TRUE	HPHJHEII_00783	0.0	TRUE	TRUE	FALSE	FALSE	FALSE
GCA_029287005.1	Candidatus Brocadia sp.		AMX7	3333292	44.5	Contig	218	TRUE	FALSE	TRUE	BHPIGNEG_01302	0.0	TRUE	TRUE	FALSE	FALSE	FALSE
GCA_029759815.1	Candidatus Brocadia sp.		YC5	2910123	42.0	Contig	62	TRUE	FALSE	FALSE	MDG6006546.1	0.0	TRUE	TRUE	FALSE	FALSE	FALSE
GCA_029760015.1	Candidatus Brocadia sp.		YC3	3646983	43.5	Contig	81	TRUE	FALSE	FALSE	MDG6027150.1	0.0	TRUE	TRUE	FALSE	FALSE	FALSE
GCA_029760155.1	Candidatus Brocadia sp.		YC4	3362174	45.0	Contig	96	TRUE	FALSE	FALSE	MDG5997084.1	0.0	TRUE	TRUE	FALSE	FALSE	FALSE
GCA_016743735.1	Candidatus Brocadia sp. AMX1		AMX1	3946636	42.0	Contig	89	TRUE	TRUE	FALSE	MBL1167571.1	0.0	TRUE	TRUE	FALSE	FALSE	FALSE	97.8	1.65
GCA_008363395.1	Candidatus Brocadia sp. AMX2		AMX2	3934387	42.0	Contig	90	TRUE	TRUE	FALSE	KAA0241502.1	0.0	TRUE	TRUE	FALSE	FALSE	FALSE	97.7	7.14
GCA_021405165.1	Candidatus Brocadia sp. AMX2		AMX2	3879239	42.0	Scaffold	86	TRUE	FALSE	FALSE	MCE7868558.1	0.0	TRUE	TRUE	FALSE	FALSE	FALSE
GCA_021405145.1	Candidatus Brocadia sp. AMX3		AMX3	3324064	44.5	Scaffold	161	TRUE	FALSE	FALSE	MCE7912245.1	0.0	TRUE	TRUE	FALSE	FALSE	FALSE
GCA_007618155.1	Candidatus Brocadia sp. BL1		BL1	3244624	42.0	Contig	138	TRUE	TRUE	FALSE	TVL94844.1	0.0	TRUE	TRUE	FALSE	FALSE	FALSE	99.94	1.65
GCA_004282735.1	Candidatus Brocadia sp. BROELEC01		BROELEC01	3243232	42.0	Contig	36	TRUE	TRUE	FALSE	RZV58410.1	0.0	TRUE	TRUE	FALSE	FALSE	FALSE	99.66	1.65
GCA_002848945.1	Candidatus Brocadia sp. R4W10303		R4W10303	3227514	42.0	Contig	168	TRUE	TRUE	TRUE	KMOFHHGL_02540	0.0	TRUE	TRUE	FALSE	FALSE	FALSE	98.84	1.65
GCA_002050325.1	Candidatus Brocadia sp. UTAMX1		UTAMX1	3146897	42.0	Contig	36	TRUE	TRUE	FALSE	OQZ01873.1	0.0	TRUE	TRUE	FALSE	FALSE	FALSE	100.0	1.65
GCA_002050315.1	Candidatus Brocadia sp. UTAMX2		UTAMX2	3437337	45.0	Scaffold	153	TRUE	TRUE	FALSE	OQY99238.1	0.0	TRUE	TRUE	FALSE	FALSE	FALSE	100.0	3.85
GCA_007618135.1	Candidatus Brocadia sp. WS118		WS118	5037263	43.0	Contig	299	TRUE	TRUE	FALSE	TVL98699.1	0.0	TRUE	TRUE	FALSE	FALSE	FALSE	97.53	4.95
GCA_003551305.1	Candidatus Brocadiaceae bacterium		B1Sed10_231	3889926	66.0	Contig	298	TRUE	TRUE	TRUE	IPKGGOMO_02312	0.0	TRUE	FALSE	FALSE	FALSE	FALSE	96.59	5.79
GCA_003551385.1	Candidatus Brocadiaceae bacterium		B1Sed10_226	1925414	49.5	Contig	411	TRUE	FALSE	TRUE	KFNDNMMM_01017	3.7e-95	TRUE	FALSE	FALSE	FALSE	FALSE
GCA_003551565.1	Candidatus Brocadiaceae bacterium		B1Sed10_209R1	3798744	56.5	Contig	416	TRUE	TRUE	TRUE	DAHMLPNC_01786	0.0	TRUE	FALSE	FALSE	FALSE	FALSE	92.05	6.82
GCA_003551785.1	Candidatus Brocadiaceae bacterium		B1Sed10_183	5363297	48.0	Contig	1038	TRUE	FALSE	TRUE			FALSE	FALSE	FALSE	FALSE	FALSE
GCA_003552145.1	Candidatus Brocadiaceae bacterium		B1Sed10_131	2118851	52.5	Contig	427	TRUE	FALSE	TRUE			FALSE	FALSE	FALSE	FALSE	FALSE
GCA_003557395.1	Candidatus Brocadiaceae bacterium		CSSed10_379	2600141	59.5	Contig	603	TRUE	FALSE	TRUE	NBGFIBLA_01028	0.0	TRUE	FALSE	FALSE	FALSE	FALSE
GCA_003558595.1	Candidatus Brocadiaceae bacterium		CSSed10_442	1804889	56.5	Contig	346	TRUE	FALSE	TRUE			FALSE	FALSE	FALSE	FALSE	FALSE
GCA_003558815.1	Candidatus Brocadiaceae bacterium		CSSed10_392	1384890	55.5	Contig	359	TRUE	FALSE	TRUE	BMNHJNMN_00998	0.0	TRUE	FALSE	FALSE	FALSE	FALSE
GCA_003567495.1	Candidatus Brocadiaceae bacterium		T3Sed10_170	2159344	52.0	Contig	387	TRUE	TRUE	TRUE	LAGDKBNJ_01270	0.0	TRUE	FALSE	FALSE	FALSE	FALSE	90.34	1.2
GCA_012728835.1	Candidatus Brocadiaceae bacterium		AS06rmzACSIP_89	3074203	70.0	Contig	82	TRUE	TRUE	FALSE	NLW51207.1	0.0	TRUE	FALSE	FALSE	FALSE	FALSE	100.0	1.14
GCA_015661205.1	Candidatus Brocadiaceae bacterium		B4_bin.26	3894934	46.5	Scaffold	301	TRUE	TRUE	FALSE	MBF8276811.1	0.0	TRUE	TRUE	FALSE	FALSE	FALSE	96.15	2.2
GCA_016844385.1	Candidatus Brocadiaceae bacterium		CoA_1_bin.18	2778555	41.0	Scaffold	456	TRUE	FALSE	FALSE	MBM2833580.1	0.0	TRUE	TRUE	FALSE	FALSE	FALSE
GCA_024223855.1	Candidatus Brocadiaceae bacterium		Bsp_12	6843065	38.0	Contig	1751	TRUE	FALSE	FALSE	MCP4264192.1	0.0	TRUE	TRUE	FALSE	FALSE	FALSE
GCA_024653795.1	Candidatus Brocadiaceae bacterium		S40-1	3675717	41.0	Contig	790	TRUE	FALSE	FALSE	MCR4320559.1	0.0	TRUE	TRUE	FALSE	FALSE	FALSE
GCA_905339135.1	Candidatus Brocadiaceae bacterium		BROC	2235499	42.0	Contig	752	TRUE	FALSE	FALSE	CAG0941801.1	9.799999999999999e-141	FALSE	FALSE	FALSE	FALSE	FALSE
GCA_919901575.1	Candidatus Brocadiaceae bacterium		Hainich-H41-bin245-1	2733070	39.5	Scaffold	344	TRUE	FALSE	TRUE	ICFFNPIK_00332	0.0	TRUE	TRUE	FALSE	FALSE	FALSE
GCA_919901605.1	Candidatus Brocadiaceae bacterium		Hainich-H32-bin113-1	1328034	38.5	Scaffold	647	TRUE	FALSE	TRUE	FKLELGJH_00122	0.0	TRUE	TRUE	FALSE	FALSE	FALSE
GCA_919901715.1	Candidatus Brocadiaceae bacterium		Hainich-H41-bin278-1	1065995	46.5	Scaffold	562	TRUE	FALSE	TRUE	CELOEION_00938	1.3e-156	TRUE	TRUE	FALSE	FALSE	FALSE
GCA_919901895.1	Candidatus Brocadiaceae bacterium		Hainich-H41-bin252-1	2503359	44.0	Scaffold	550	TRUE	FALSE	TRUE	HHKOAJAA_01781	0.0	TRUE	FALSE	FALSE	FALSE	FALSE
GCA_919902455.1	Candidatus Brocadiaceae bacterium		Hainich-H51-bin243-1	2244781	47.0	Scaffold	832	TRUE	FALSE	TRUE	OAPNMADA_00450	0.0	TRUE	TRUE	FALSE	FALSE	FALSE
GCA_919902695.1	Candidatus Brocadiaceae bacterium		Hainich-H51-bin207-2	2263679	47.0	Scaffold	1003	TRUE	FALSE	TRUE	AHOILOCL_00178	9.3e-274	TRUE	TRUE	FALSE	FALSE	FALSE
GCA_919902705.1	Candidatus Brocadiaceae bacterium		Hainich-H52-bin010-1	1712298	47.5	Scaffold	874	TRUE	FALSE	TRUE	MPHCBKIA_00526	0.0	TRUE	TRUE	FALSE	FALSE	FALSE
GCA_919902715.1	Candidatus Brocadiaceae bacterium		Hainich-H52-bin125-1	1706225	47.5	Scaffold	869	TRUE	FALSE	TRUE	ELCCMEBD_00962	0.0	TRUE	TRUE	FALSE	FALSE	FALSE
GCA_919902975.1	Candidatus Brocadiaceae bacterium		Hainich-H51-bin214-1	1620486	50.5	Scaffold	622	TRUE	FALSE	TRUE			FALSE	FALSE	FALSE	FALSE	FALSE
GCA_007860005.1	Candidatus Brocadiaceae bacterium B188	B188		3255866	42.0	Contig	7	TRUE	TRUE	FALSE	TWU54136.1	0.0	TRUE	TRUE	TRUE	TRUE	FALSE	99.66	1.65	Wiegand et al. 2020
GCA_007859995.1	Candidatus Brocadiaceae bacterium S225	S225		2962920	39.5	Contig	28	TRUE	TRUE	FALSE	TWU36873.1	0.0	TRUE	TRUE	FALSE	FALSE	FALSE	71.15	1.14
GCA_014384865.1	Candidatus Brocadiales bacterium		NIOZ-UU10	7699854	38.5	Scaffold	1800	TRUE	FALSE	FALSE	MBC8549246.1	1.6e-136	FALSE	FALSE	FALSE	FALSE	FALSE
GCA_024451685.1	Candidatus Brocadiales bacterium		GC05_55cm	2070208	52.0	Scaffold	32	TRUE	FALSE	FALSE	MCQ4574969.1	0.0	TRUE	TRUE	TRUE	FALSE	FALSE			Zhao et al. 2020
GCA_004525105.1	Candidatus Brocadiia bacterium		das_tool.metabat2.94	1850426	47.0	Contig	608	TRUE	FALSE	FALSE			FALSE	FALSE	FALSE	FALSE	FALSE
GCA_007127285.1	Candidatus Brocadiia bacterium		CSSed162cmB_341	2460299	65.0	Contig	425	TRUE	FALSE	TRUE	NMHAHKND_00376	0.0	TRUE	FALSE	FALSE	FALSE	FALSE
GCA_007131925.1	Candidatus Brocadiia bacterium		CSSed165cm_501	3032304	59.5	Contig	257	TRUE	FALSE	TRUE	AHFGMBDF_01509	0.0	TRUE	FALSE	FALSE	FALSE	FALSE
GCA_013359215.1	Candidatus Brocadiia bacterium		MAG_51	6389493	38.5	Scaffold	577	TRUE	FALSE	FALSE	NUM33278.1	0.0	TRUE	FALSE	FALSE	FALSE	FALSE
GCA_013360825.1	Candidatus Brocadiia bacterium		MAG_16	4252119	69.0	Contig	532	TRUE	FALSE	FALSE	NUN48331.1	0.0	TRUE	FALSE	FALSE	FALSE	FALSE
GCA_016782825.1	Candidatus Brocadiia bacterium		BS750m-G60	2889856	67.5	Contig	290	TRUE	FALSE	FALSE			FALSE	FALSE	FALSE	FALSE	FALSE
GCA_020051675.1	Candidatus Brocadiia bacterium		DeMMO3_52	1198660	47.5	Contig	116	TRUE	FALSE	TRUE			FALSE	FALSE	FALSE	FALSE	FALSE
GCA_020053535.1	Candidatus Brocadiia bacterium		DeMMO3_45	1295975	52.0	Contig	284	TRUE	FALSE	TRUE	FAEHIMLG_00127	0.0	TRUE	FALSE	FALSE	FALSE	FALSE
GCA_020056505.1	Candidatus Brocadiia bacterium		DeMMO2_94	1442542	48.0	Contig	168	TRUE	FALSE	TRUE			FALSE	FALSE	FALSE	FALSE	FALSE
GCA_020056785.1	Candidatus Brocadiia bacterium		DeMMO2_80	675108	49.5	Contig	160	TRUE	FALSE	TRUE			FALSE	FALSE	FALSE	FALSE	FALSE
GCA_020062035.1	Candidatus Brocadiia bacterium		DeMMO4_16	1186160	40.0	Contig	211	TRUE	FALSE	TRUE	HNHLCMHI_00433	0.0	TRUE	FALSE	FALSE	FALSE	FALSE
GCA_020063115.1	Candidatus Brocadiia bacterium		DeMMO5_12	3580486	56.5	Contig	826	TRUE	FALSE	TRUE			FALSE	FALSE	FALSE	FALSE	FALSE
GCA_023128475.1	Candidatus Brocadiia bacterium		RS_18_27	2043723	64.5	Contig	506	TRUE	FALSE	FALSE	MCK4283414.1	3e-246	TRUE	FALSE	FALSE	FALSE	FALSE
GCA_023129315.1	Candidatus Brocadiia bacterium		RS_16_46	2598696	66.0	Contig	1395	TRUE	FALSE	FALSE	MCK4375734.1	6.599999999999999e-188	TRUE	FALSE	FALSE	FALSE	FALSE
GCA_000296795.1	Candidatus Jettenia caeni			4087350	40.0	Contig	4	TRUE	TRUE	FALSE	GAB62797.1	0.0	TRUE	TRUE	FALSE	FALSE	FALSE	100.0	3.85
GCA_013360885.1	Candidatus Jettenia caeni		MAG_9	3477710	39.5	Contig	380	TRUE	TRUE	FALSE	NUN22816.1	0.0	TRUE	TRUE	FALSE	FALSE	FALSE	96.7	3.3
GCA_016861385.1	Candidatus Jettenia caeni		BroJett041	3018209	39.5	Contig	23	TRUE	TRUE	TRUE			FALSE	FALSE	FALSE	FALSE	FALSE	84.62	1.1
GCA_022180965.1	Candidatus Jettenia caeni		JETCAE04	3935265	40.0	Contig	95	TRUE	FALSE	FALSE	GJQ47495.1	0.0	TRUE	TRUE	FALSE	FALSE	FALSE
GCA_026647545.1	Candidatus Jettenia caeni		PDA_C_MAG.1	2818907	39.0	Scaffold	285	TRUE	FALSE	TRUE	GBKIANEH_01934	0.0	TRUE	TRUE	FALSE	FALSE	FALSE
GCA_005524015.1	Candidatus Jettenia ecosi		J2	3864554	40.0	Contig	223	TRUE	TRUE	FALSE	TLD40567.1	0.0	TRUE	TRUE	FALSE	FALSE	FALSE	100.0	3.45
GCA_014338295.1	Candidatus Jettenia sp.		AMX1	3862953	39.5	Scaffold	101	TRUE	TRUE	FALSE	MBC6930487.1	0.0	TRUE	TRUE	FALSE	FALSE	FALSE	100.0	3.85
GCA_021650895.1	Candidatus Jettenia sp.		AM49	3822769	39.5	Complete Genome	1	TRUE	FALSE	FALSE	UJS17400.1	0.0	TRUE	TRUE	TRUE	TRUE	FALSE			Kallistova et al. 2022
GCA_024434255.1	Candidatus Jettenia sp.		AMX1	3667307	39.5	Scaffold	89	TRUE	FALSE	FALSE	MCQ3928617.1	0.0	TRUE	TRUE	FALSE	FALSE	FALSE
GCA_029287025.1	Candidatus Jettenia sp.		AMX1	3539480	39.0	Scaffold	367	TRUE	FALSE	TRUE	CAPGEJLI_03041	0.0	TRUE	TRUE	FALSE	FALSE	FALSE
GCA_008363445.1	Candidatus Jettenia sp. AMX1		AMX1	3827748	39.5	Contig	104	TRUE	TRUE	FALSE	KAA0247096.1	0.0	TRUE	TRUE	FALSE	FALSE	FALSE	95.6	3.25
GCA_021405185.1	Candidatus Jettenia sp. AMX1		AMX1	3788450	39.5	Scaffold	89	TRUE	FALSE	FALSE	MCE7882118.1	0.0	TRUE	TRUE	FALSE	FALSE	FALSE
GCA_021646465.1	Candidatus Kuenenia hertensis		YC6	4171735	39.0	Contig	89	TRUE	FALSE	FALSE	MCF6147201.1	0.0	TRUE	TRUE	FALSE	FALSE	FALSE
GCA_011525635.1	Candidatus Kuenenia sp.		AMX2	2811361	40.5	Contig	316	TRUE	TRUE	TRUE	FIFJNCNA_02184	0.0	TRUE	TRUE	FALSE	FALSE	FALSE	89.01	0.0
GCA_024654045.1	Candidatus Kuenenia sp.		S40-7	2718130	40.5	Contig	637	TRUE	FALSE	FALSE	MCR4293452.1	0.0	TRUE	TRUE	FALSE	FALSE	FALSE
GCA_025994095.1	Candidatus Kuenenia sp.		AMX1	3087300	42.0	Contig	82	TRUE	FALSE	TRUE	KECIKDAC_02161	0.0	TRUE	TRUE	FALSE	FALSE	FALSE
GCA_027493735.1	Candidatus Kuenenia sp.		FR_22	4039547	40.5	Scaffold	30	TRUE	FALSE	FALSE	MCZ7623621.1	0.0	TRUE	TRUE	FALSE	FALSE	FALSE
GCA_002418245.1	Candidatus Kuenenia stuttgartiensis		UBA5795	3666970	40.5	Scaffold	240	TRUE	TRUE	TRUE	NDFGMGFH_01094	0.0	TRUE	TRUE	FALSE	FALSE	FALSE	96.7	0.55
GCA_002632395.1	Candidatus Kuenenia stuttgartiensis		Ru_enrich_A3	3616108	40.5	Contig	483	TRUE	TRUE	TRUE			FALSE	FALSE	FALSE	FALSE	FALSE	96.7	1.85
GCA_007618145.1	Candidatus Kuenenia stuttgartiensis		BL10	2601971	40.5	Contig	306	TRUE	TRUE	FALSE	TVM01768.1	0.0	TRUE	TRUE	FALSE	FALSE	FALSE	80.77	2.75
GCA_011066545.1	Candidatus Kuenenia stuttgartiensis	CSTR1		4334932	41.0	Complete Genome	1	TRUE	TRUE	FALSE	QII10744.1	0.0	TRUE	TRUE	FALSE	FALSE	FALSE	97.8	1.65
GCA_014584675.1	Candidatus Kuenenia stuttgartiensis		BJ3	3654794	40.5	Scaffold	338	TRUE	TRUE	TRUE	GJLOEAEE_02047	0.0	TRUE	TRUE	FALSE	FALSE	FALSE	94.51	0.55
GCA_019454545.1	Candidatus Kuenenia stuttgartiensis		BROCD040	3009878	40.0	Scaffold	998	TRUE	FALSE	FALSE	MBW7941053.1	0.0	TRUE	TRUE	FALSE	FALSE	FALSE
GCA_019912215.1	Candidatus Kuenenia stuttgartiensis		MAG_32	3768469	40.5	Contig	295	TRUE	FALSE	FALSE	MBZ0190172.1	0.0	TRUE	TRUE	FALSE	FALSE	FALSE
GCA_020723505.1	Candidatus Kuenenia stuttgartiensis		FI88_62_9	4946416	61.5	Scaffold	329	TRUE	FALSE	TRUE	DJPBAPAP_01307	0.0	TRUE	FALSE	FALSE	FALSE	FALSE
GCA_021646445.1	Candidatus Kuenenia stuttgartiensis		YC7	3453887	40.5	Contig	107	TRUE	FALSE	FALSE	MCF6152358.1	0.0	TRUE	TRUE	FALSE	FALSE	FALSE
GCA_022180985.1	Candidatus Kuenenia stuttgartiensis		HKUEN01	4181252	40.5	Contig	391	TRUE	FALSE	FALSE	GJQ50806.1	0.0	TRUE	TRUE	FALSE	FALSE	FALSE
GCA_023384235.1	Candidatus Kuenenia stuttgartiensis		AMX1	3497306	40.5	Scaffold	224	TRUE	FALSE	FALSE	MCL4726145.1	0.0	TRUE	TRUE	FALSE	FALSE	FALSE
GCA_900232105.1	Candidatus Kuenenia stuttgartiensis		kuenenia_mbr1_ru-nijmegen	4406153	41.0	Complete Genome	1	TRUE	TRUE	FALSE	SOH05280.1	0.0	TRUE	TRUE	TRUE	TRUE	FALSE	97.8	1.65	Frank et al. 2018
GCA_900232175.1	Candidatus Kuenenia stuttgartiensis		kuenenia_lowcov_bin_ru-nijmegen	7726594	40.5	Contig	157	TRUE	FALSE	TRUE	LGEEHLDL_07642	0.0	TRUE	TRUE	FALSE	FALSE	FALSE
GCA_945859835.1	Candidatus Kuenenia stuttgartiensis		AE-03may19-109	2673603	58.0	Contig	171	TRUE	FALSE	TRUE	MNLNMKDA_00715	0.0	TRUE	FALSE	FALSE	FALSE	FALSE
GCA_945859935.1	Candidatus Kuenenia stuttgartiensis		AE-03may19-178	3588539	67.5	Contig	198	TRUE	FALSE	TRUE	NGPOAMNC_00362	0.0	TRUE	FALSE	FALSE	FALSE	FALSE
GCA_945859985.1	Candidatus Kuenenia stuttgartiensis		LH-02apr19-177	3142752	59.0	Contig	164	TRUE	FALSE	TRUE	MCCEGKJA_00965	0.0	TRUE	FALSE	FALSE	FALSE	FALSE
GCA_945860405.1	Candidatus Kuenenia stuttgartiensis		GH-07nov19-106	3779025	67.5	Scaffold	402	TRUE	FALSE	TRUE	JMJELOAF_00830	0.0	TRUE	FALSE	FALSE	FALSE	FALSE
GCA_945860525.1	Candidatus Kuenenia stuttgartiensis		AH-03may19-244	2559886	43.5	Contig	362	TRUE	FALSE	TRUE	MBLIEHCK_00846	0.0	TRUE	FALSE	FALSE	FALSE	FALSE
GCA_945860655.1	Candidatus Kuenenia stuttgartiensis		GH-07nov19-223	3209403	69.0	Contig	165	TRUE	FALSE	TRUE	LEGKCIGN_01069	0.0	TRUE	FALSE	FALSE	FALSE	FALSE
GCA_945860795.1	Candidatus Kuenenia stuttgartiensis		LH-05nov19-145	2722444	43.5	Contig	353	TRUE	FALSE	TRUE	IJJBIEGJ_00185	0.0	TRUE	FALSE	FALSE	FALSE	FALSE
GCA_945860805.1	Candidatus Kuenenia stuttgartiensis		LE-02apr19-292	3332747	62.5	Contig	152	TRUE	FALSE	TRUE	FGCJOEDN_00495	0.0	TRUE	FALSE	FALSE	FALSE	FALSE
GCA_945860815.1	Candidatus Kuenenia stuttgartiensis		AE-24oct19-110	4252580	55.0	Contig	488	TRUE	FALSE	TRUE	MPGFAECI_00212	0.0	TRUE	FALSE	FALSE	FALSE	FALSE
GCA_945860915.1	Candidatus Kuenenia stuttgartiensis		LH-05nov19-139	2367064	59.0	Contig	23	TRUE	FALSE	TRUE	PNCOCNFM_01088	0.0	TRUE	FALSE	FALSE	FALSE	FALSE
GCA_945861185.1	Candidatus Kuenenia stuttgartiensis		AH-03may19-56	3011545	59.0	Contig	205	TRUE	FALSE	TRUE	DMGBKNNC_00470	0.0	TRUE	FALSE	FALSE	FALSE	FALSE
GCA_945861365.1	Candidatus Kuenenia stuttgartiensis		LH-05nov19-47	4064900	70.0	Scaffold	526	TRUE	FALSE	TRUE			FALSE	FALSE	FALSE	FALSE	FALSE
GCA_945861465.1	Candidatus Kuenenia stuttgartiensis		LH-05nov19-79	8221243	55.0	Contig	474	TRUE	FALSE	TRUE	CAILAEAD_03655	0.0	TRUE	FALSE	FALSE	FALSE	FALSE
GCA_945861825.1	Candidatus Kuenenia stuttgartiensis		ME-09jul19-185	3514598	68.0	Contig	288	TRUE	FALSE	TRUE	AGCODBAM_00898	0.0	TRUE	FALSE	FALSE	FALSE	FALSE
GCA_945861865.1	Candidatus Kuenenia stuttgartiensis		MaH-09apr19-136	6238978	59.5	Contig	351	TRUE	FALSE	TRUE	JNOBEFDA_00560	0.0	TRUE	FALSE	FALSE	FALSE	FALSE
GCA_945861975.1	Candidatus Kuenenia stuttgartiensis		ME-08apr19-56	6255425	53.5	Contig	612	TRUE	FALSE	TRUE	LEHACAMO_04955	0.0	TRUE	FALSE	FALSE	FALSE	FALSE
GCA_945862105.1	Candidatus Kuenenia stuttgartiensis		MH-08apr19-51	6611929	53.5	Contig	192	TRUE	FALSE	TRUE	CEJNNBBC_02048	0.0	TRUE	FALSE	FALSE	FALSE	FALSE
GCA_945865255.1	Candidatus Kuenenia stuttgartiensis		MoH-02may19-327	7994949	55.0	Contig	827	TRUE	FALSE	TRUE	ANGCBOCH_03518	0.0	TRUE	FALSE	FALSE	FALSE	FALSE
GCA_945865325.1	Candidatus Kuenenia stuttgartiensis		MoH-02may19-292	4423443	67.5	Contig	298	TRUE	FALSE	TRUE	CFBKFFPK_00120	0.0	TRUE	FALSE	FALSE	FALSE	FALSE
GCA_945865635.1	Candidatus Kuenenia stuttgartiensis		MsH-30jul19-150	5367647	52.0	Contig	134	TRUE	FALSE	TRUE	MIICNHMM_00039	0.0	TRUE	FALSE	FALSE	FALSE	FALSE
GCA_945869525.1	Candidatus Kuenenia stuttgartiensis		MsE-30jul19-153	3772418	54.5	Contig	316	TRUE	FALSE	TRUE	EJJEMPCA_01176	0.0	TRUE	FALSE	FALSE	FALSE	FALSE
GCA_945869685.1	Candidatus Kuenenia stuttgartiensis		MH-09jul19-181	3466681	67.5	Contig	250	TRUE	FALSE	TRUE	LKIPIAND_00009	0.0	TRUE	FALSE	FALSE	FALSE	FALSE
GCA_945870505.1	Candidatus Kuenenia stuttgartiensis		AE-24oct19-66	3354147	67.0	Scaffold	180	TRUE	FALSE	TRUE	NFDFKEMH_00212	0.0	TRUE	FALSE	FALSE	FALSE	FALSE
GCA_945870875.1	Candidatus Kuenenia stuttgartiensis		MoE-23oct19-36	2996497	68.0	Contig	132	TRUE	FALSE	TRUE	PIFJLELP_02137	0.0	TRUE	FALSE	FALSE	FALSE	FALSE
GCA_945870915.1	Candidatus Kuenenia stuttgartiensis		MoE-23oct19-264	2730603	70.5	Contig	265	TRUE	FALSE	TRUE			FALSE	FALSE	FALSE	FALSE	FALSE
GCA_945871025.1	Candidatus Kuenenia stuttgartiensis		MoH-02may19-120	2502729	43.5	Contig	364	TRUE	FALSE	TRUE	FLODJCPM_00648	0.0	TRUE	FALSE	FALSE	FALSE	FALSE
GCA_945871725.1	Candidatus Kuenenia stuttgartiensis		GE-03apr19-246	3725850	54.5	Contig	434	TRUE	FALSE	TRUE	CGHBJEFJ_01177	0.0	TRUE	FALSE	FALSE	FALSE	FALSE
GCA_945871975.1	Candidatus Kuenenia stuttgartiensis		ZH-03apr19-122	2980720	43.5	Contig	460	TRUE	FALSE	TRUE	HDNEEGDL_00103	0.0	TRUE	FALSE	FALSE	FALSE	FALSE
GCA_945872255.1	Candidatus Kuenenia stuttgartiensis		LH-02apr19-166	2169378	58.0	Contig	338	TRUE	FALSE	TRUE			FALSE	FALSE	FALSE	FALSE	FALSE
GCA_945872275.1	Candidatus Kuenenia stuttgartiensis		LH-02apr19-117	3013896	43.5	Contig	454	TRUE	FALSE	TRUE	AEPNMJLF_00032	0.0	TRUE	FALSE	FALSE	FALSE	FALSE
GCA_945872305.1	Candidatus Kuenenia stuttgartiensis		LH-05nov19-111	2917427	71.5	Scaffold	275	TRUE	FALSE	TRUE	IBJCMLHB_00758	0.0	TRUE	FALSE	FALSE	FALSE	FALSE
GCA_945872325.1	Candidatus Kuenenia stuttgartiensis		LE-05nov19-313	3447121	51.5	Contig	520	TRUE	FALSE	TRUE	COODNBMH_01650	5e-276	TRUE	FALSE	FALSE	FALSE	FALSE
GCA_945872395.1	Candidatus Kuenenia stuttgartiensis		LH-05nov19-115	2365610	58.5	Contig	308	TRUE	FALSE	TRUE	LPCPAAGA_00741	0.0	TRUE	FALSE	FALSE	FALSE	FALSE
GCA_945873025.1	Candidatus Kuenenia stuttgartiensis		MoH-02may19-341	2933623	65.5	Contig	424	TRUE	FALSE	TRUE	GAPPNNJJ_00969	4.3999999999999996e-142	TRUE	FALSE	FALSE	FALSE	FALSE
GCA_945873085.1	Candidatus Kuenenia stuttgartiensis		ZE-13nov19-118	3633278	67.5	Contig	385	TRUE	FALSE	TRUE	NMMLLLHE_00122	0.0	TRUE	FALSE	FALSE	FALSE	FALSE
GCA_945873415.1	Candidatus Kuenenia stuttgartiensis		MaE-09apr19-187	3224865	62.5	Contig	157	TRUE	FALSE	TRUE	IHGLNGKD_01564	0.0	TRUE	FALSE	FALSE	FALSE	FALSE
GCA_945874095.1	Candidatus Kuenenia stuttgartiensis		MiH-16apr19-9	4233037	51.5	Contig	548	TRUE	FALSE	TRUE			FALSE	FALSE	FALSE	FALSE	FALSE
GCA_945874605.1	Candidatus Kuenenia stuttgartiensis		MoE-02may19-55	3191544	67.5	Contig	286	TRUE	FALSE	TRUE	JINAIHAG_00231	0.0	TRUE	FALSE	FALSE	FALSE	FALSE
GCA_945875585.1	Candidatus Kuenenia stuttgartiensis		MsE-01oct19-186	4658875	54.0	Contig	113	TRUE	FALSE	TRUE	MKIJIOEN_01561	0.0	TRUE	FALSE	FALSE	FALSE	FALSE
GCA_945876185.1	Candidatus Kuenenia stuttgartiensis		AH-24oct19-121	3803068	66.0	Contig	123	TRUE	FALSE	TRUE	PHPEEGCG_00761	0.0	TRUE	FALSE	FALSE	FALSE	FALSE
GCA_945876515.1	Candidatus Kuenenia stuttgartiensis		MiE-22jul19-175	3008567	70.0	Contig	425	TRUE	FALSE	TRUE	JGBLFFDN_00897	0.0	TRUE	FALSE	FALSE	FALSE	FALSE
GCA_945877135.1	Candidatus Kuenenia stuttgartiensis		MiE-14oct19-235	3922702	65.0	Scaffold	240	TRUE	FALSE	TRUE	MHAMENFI_00646	0.0	TRUE	FALSE	FALSE	FALSE	FALSE
GCA_945877785.1	Candidatus Kuenenia stuttgartiensis		MoE-23oct19-1	4377116	55.0	Contig	498	TRUE	FALSE	TRUE	EACKFFKI_00758	0.0	TRUE	FALSE	FALSE	FALSE	FALSE
GCA_945878565.1	Candidatus Kuenenia stuttgartiensis		MH-21oct19-232	3016816	58.0	Contig	54	TRUE	FALSE	TRUE	OLHBEFPH_01600	0.0	TRUE	FALSE	FALSE	FALSE	FALSE
GCA_945878685.1	Candidatus Kuenenia stuttgartiensis		TrH-03may19-255	2955763	63.0	Contig	221	TRUE	FALSE	TRUE	GDCCLAGI_00973	0.0	TRUE	FALSE	FALSE	FALSE	FALSE
GCA_945878735.1	Candidatus Kuenenia stuttgartiensis		TE-11nov19-162	4429943	54.5	Contig	127	TRUE	FALSE	TRUE	MJJKHIAP_00018	0.0	TRUE	FALSE	FALSE	FALSE	FALSE
GCA_945879085.1	Candidatus Kuenenia stuttgartiensis		TrH-25oct19-121	3873630	44.0	Contig	430	TRUE	FALSE	TRUE	AONPKBBH_00468	0.0	TRUE	FALSE	FALSE	FALSE	FALSE
GCA_945882075.1	Candidatus Kuenenia stuttgartiensis		MH-09jul19-138	3356288	56.5	Contig	54	TRUE	FALSE	TRUE	LACIBHKG_02023	0.0	TRUE	FALSE	FALSE	FALSE	FALSE
GCA_945883745.1	Candidatus Kuenenia stuttgartiensis		MiE-22jul19-96	3383630	64.5	Contig	213	TRUE	FALSE	TRUE	MNADCOMJ_00319	0.0	TRUE	FALSE	FALSE	FALSE	FALSE
GCA_945888505.1	Candidatus Kuenenia stuttgartiensis		MH-09jul19-13	3596245	62.5	Contig	85	TRUE	FALSE	TRUE	OALDMEIN_02061	0.0	TRUE	FALSE	FALSE	FALSE	FALSE
GCA_945889185.1	Candidatus Kuenenia stuttgartiensis		MH-21oct19-259	3843609	44.0	Contig	469	TRUE	FALSE	TRUE	KOIDMGNE_01734	0.0	TRUE	FALSE	FALSE	FALSE	FALSE
GCA_945889605.1	Candidatus Kuenenia stuttgartiensis		MaH-09apr19-6	3060062	43.5	Contig	153	TRUE	FALSE	TRUE	JNMPGODF_00188	0.0	TRUE	FALSE	FALSE	FALSE	FALSE
GCA_945890755.1	Candidatus Kuenenia stuttgartiensis		MiE-22jul19-122	3439010	68.0	Scaffold	309	TRUE	FALSE	TRUE	LIGPBKMC_01234	0.0	TRUE	FALSE	FALSE	FALSE	FALSE
GCA_945890855.1	Candidatus Kuenenia stuttgartiensis		MiE-16apr19-312	4118368	54.0	Contig	343	TRUE	FALSE	TRUE	LNIGLDBA_00306	0.0	TRUE	FALSE	FALSE	FALSE	FALSE
GCA_945890885.1	Candidatus Kuenenia stuttgartiensis		MiH-14oct19-120	2138836	43.5	Contig	152	TRUE	FALSE	TRUE	FEMBGEJI_00074	0.0	TRUE	FALSE	FALSE	FALSE	FALSE
GCA_945891385.1	Candidatus Kuenenia stuttgartiensis		MiE-22jul19-108	3768324	67.5	Contig	150	TRUE	FALSE	TRUE	HDNBIJJJ_00438	0.0	TRUE	FALSE	FALSE	FALSE	FALSE
GCA_945896955.1	Candidatus Kuenenia stuttgartiensis		TH-08apr19-108	2995387	43.5	Contig	342	TRUE	FALSE	TRUE	KLFNBNDB_00874	0.0	TRUE	FALSE	FALSE	FALSE	FALSE
GCA_945897435.1	Candidatus Kuenenia stuttgartiensis		MsE-01oct19-48	3015826	66.0	Contig	205	TRUE	FALSE	TRUE	OMMFBICC_00163	0.0	TRUE	FALSE	FALSE	FALSE	FALSE
GCA_945897485.1	Candidatus Kuenenia stuttgartiensis		MoH-23oct19-57	2646666	43.5	Contig	361	TRUE	FALSE	TRUE	CPGIKNLG_00188	4.300000000000001e-236	TRUE	FALSE	FALSE	FALSE	FALSE
GCA_945897505.1	Candidatus Kuenenia stuttgartiensis		MoH-02may19-209	3839146	59.0	Contig	235	TRUE	FALSE	TRUE	CHNEBHLK_01314	0.0	TRUE	FALSE	FALSE	FALSE	FALSE
GCA_945897965.1	Candidatus Kuenenia stuttgartiensis		MiH-14oct19-257	4385503	43.5	Contig	393	TRUE	FALSE	TRUE	CHFJAPMF_00351	0.0	TRUE	FALSE	FALSE	FALSE	FALSE
GCA_945898125.1	Candidatus Kuenenia stuttgartiensis		MsH-30apr19-155	2870637	58.5	Contig	259	TRUE	FALSE	TRUE	PFMMHNED_00215	0.0	TRUE	FALSE	FALSE	FALSE	FALSE
GCA_945901945.1	Candidatus Kuenenia stuttgartiensis		MoE-02may19-285	3259806	54.5	Contig	479	TRUE	FALSE	TRUE	ENEPFMFD_00075	0.0	TRUE	FALSE	FALSE	FALSE	FALSE
GCA_945902045.1	Candidatus Kuenenia stuttgartiensis		MoE-02may19-224	3073677	51.5	Contig	538	TRUE	FALSE	TRUE	BBAEFDAE_00174	0.0	TRUE	FALSE	FALSE	FALSE	FALSE
GCA_945902075.1	Candidatus Kuenenia stuttgartiensis		MoE-23oct19-229	3307407	60.5	Scaffold	70	TRUE	FALSE	TRUE	DAGKPCIG_01055	0.0	TRUE	FALSE	FALSE	FALSE	FALSE
GCA_945902105.1	Candidatus Kuenenia stuttgartiensis		MoE-02may19-127	1635697	59.0	Contig	298	TRUE	FALSE	TRUE			FALSE	FALSE	FALSE	FALSE	FALSE
GCA_945902855.1	Candidatus Kuenenia stuttgartiensis		MiH-22jul19-107	3449343	58.0	Contig	110	TRUE	FALSE	TRUE	MFGNPANI_02206	0.0	TRUE	FALSE	FALSE	FALSE	FALSE
GCA_945902875.1	Candidatus Kuenenia stuttgartiensis		MiH-16apr19-35	3855444	67.5	Contig	241	TRUE	FALSE	TRUE	HKGOGKJC_01172	0.0	TRUE	FALSE	FALSE	FALSE	FALSE
GCA_945904015.1	Candidatus Kuenenia stuttgartiensis		TH-11nov19-81	7430451	59.5	Scaffold	286	TRUE	FALSE	TRUE	NDDAIBFF_04874	0.0	TRUE	FALSE	FALSE	FALSE	FALSE
GCA_945906725.1	Candidatus Kuenenia stuttgartiensis		TH-11nov19-78	5450944	59.0	Contig	268	TRUE	FALSE	TRUE	JACIIPPJ_03194	0.0	TRUE	FALSE	FALSE	FALSE	FALSE
GCA_945907025.1	Candidatus Kuenenia stuttgartiensis		TrE-03may19-81	2222812	58.0	Contig	282	TRUE	FALSE	TRUE	FAPDPINI_00425	0.0	TRUE	FALSE	FALSE	FALSE	FALSE
GCA_945907145.1	Candidatus Kuenenia stuttgartiensis		ZE-03apr19-259	2579810	43.5	Contig	368	TRUE	FALSE	TRUE	LIIANBLO_00241	0.0	TRUE	FALSE	FALSE	FALSE	FALSE
GCA_945947655.1	Candidatus Kuenenia stuttgartiensis		AE-03may19-291	3174179	62.5	Scaffold	198	TRUE	FALSE	TRUE	EGMDPLPG_00701	0.0	TRUE	FALSE	FALSE	FALSE	FALSE
GCA_945949195.1	Candidatus Kuenenia stuttgartiensis		AH-03may19-120	3483443	51.5	Contig	139	TRUE	FALSE	TRUE	APNGAOON_00690	0.0	TRUE	FALSE	FALSE	FALSE	FALSE
GCA_945949615.1	Candidatus Kuenenia stuttgartiensis		GE-03apr19-85	3250951	58.0	Contig	131	TRUE	FALSE	TRUE	JAEGCNCD_01440	0.0	TRUE	FALSE	FALSE	FALSE	FALSE
GCA_000315095.1	Candidatus Kuenenia stuttgartiensis enrichment culture clone CH1			3810257	40.5	Contig	1311	TRUE	FALSE	TRUE	FDGDCPCB_01054	0.0	TRUE	TRUE	FALSE	FALSE	FALSE
GCA_000315115.1	Candidatus Kuenenia stuttgartiensis enrichment culture clone RU1			3764664	41.0	Contig	2717	TRUE	FALSE	TRUE	BDMJNAJK_01521	6.4e-280	TRUE	TRUE	FALSE	FALSE	FALSE
GCA_021646405.1	Candidatus Loosdrechtia aerotolerans		YC1	3260342	40.5	Contig	61	TRUE	FALSE	FALSE	MCF6158136.1	0.0	TRUE	TRUE	TRUE	FALSE	FALSE			Yang et al. 2022
GCA_001499655.1	Candidatus Protochlamydia naegleriophila	KNic		3030375	42.0	Complete Genome	2	FALSE	FALSE	FALSE	CUI17317.1	0.0	TRUE	TRUE	TRUE	FALSE	TRUE
GCA_018263435.1	Candidatus Scalindua arabica		SuakinDeep_MAG55_1	2693807	39.5	Contig	102	TRUE	TRUE	FALSE	MBS1257659.1	0.0	TRUE	TRUE	TRUE	FALSE	FALSE	93.18	2.27	Michoud et al. 2021
GCA_000786775.1	Candidatus Scalindua brodae		RU1	4084168	39.5	Contig	282	TRUE	TRUE	FALSE	KHE92388.1	0.0	TRUE	TRUE	FALSE	FALSE	FALSE	92.74	2.27
GCA_013112645.1	Candidatus Scalindua erythraensis		AMX13	4742949	41.0	Contig	4	FALSE	TRUE	FALSE	NOG85480.1	0.0	TRUE	TRUE	TRUE	TRUE	FALSE	96.59	3.41	Ali et al. 2020
GCA_002443295.1	Candidatus Scalindua japonica	husup-a2		4812853	38.5	Contig	47	TRUE	TRUE	FALSE	GAX62251.1	0.0	TRUE	TRUE	TRUE	TRUE	FALSE	95.45	3.41	Oshiki et al. 2017
GCA_001723765.1	Candidatus Scalindua rubra		BSI-1	5194263	37.0	Contig	443	TRUE	TRUE	FALSE	ODS33773.1	0.0	TRUE	TRUE	FALSE	FALSE	FALSE	92.52	5.11
GCA_002632345.1	Candidatus Scalindua rubra		Ru_enrich_A1	3989002	39.5	Contig	100	TRUE	TRUE	TRUE	APNCMALF_00006	0.0	TRUE	TRUE	TRUE	FALSE	FALSE	90.46	2.27	Speth et al. 2017
GCA_019911885.1	Candidatus Scalindua rubra		MAG_55	4092838	39.5	Contig	162	TRUE	FALSE	FALSE	MBZ0110062.1	0.0	TRUE	TRUE	FALSE	FALSE	FALSE
GCA_008636105.1	Candidatus Scalindua sediminis		MohnsGC08_192	2955644	38.0	Scaffold	83	TRUE	TRUE	TRUE	GNMHLEBB_00688	0.0	TRUE	TRUE	FALSE	FALSE	FALSE	95.45	4.55
GCA_017368835.1	Candidatus Scalindua sediminis		Bin_192	3111785	38.0	Scaffold	82	TRUE	TRUE	FALSE	MBO1222907.1	0.0	TRUE	TRUE	TRUE	FALSE	FALSE	95.45	3.41	Zhao et al. 2020
GCA_008501815.1	Candidatus Scalindua sp.		amx	4447111	41.0	Contig	66	TRUE	TRUE	FALSE	KAA3607699.1	0.0	TRUE	TRUE	FALSE	FALSE	FALSE	96.59	3.41
GCA_011050115.1	Candidatus Scalindua sp.		HyVt-343	2959685	38.0	Contig	387	TRUE	TRUE	FALSE	HDY67819.1	1.0999999999999999e-47	TRUE	TRUE	FALSE	FALSE	FALSE	74.31	4.61
GCA_013139855.1	Candidatus Scalindua sp.		GLR123	1255495	39.0	Contig	341	TRUE	FALSE	FALSE	NOR65537.1	0.0	TRUE	TRUE	FALSE	FALSE	FALSE
GCA_018648405.1	Candidatus Scalindua sp.		co234_bin73	2570728	39.5	Scaffold	456	TRUE	TRUE	FALSE	MBT3355129.1	0.0	TRUE	TRUE	FALSE	FALSE	FALSE	80.06	1.7
GCA_018655105.1	Candidatus Scalindua sp.		SI054_bin45	4807726	39.0	Contig	272	TRUE	TRUE	FALSE	MBT3880413.1	0.0	TRUE	TRUE	FALSE	FALSE	FALSE	92.05	4.61
GCA_018662645.1	Candidatus Scalindua sp.		SI074_bin13	4700707	39.0	Contig	484	TRUE	TRUE	FALSE	MBT5305797.1	0.0	TRUE	TRUE	FALSE	FALSE	FALSE	90.91	3.48
GCA_018669395.1	Candidatus Scalindua sp.		SI075_bin57	4786619	39.0	Contig	493	TRUE	TRUE	FALSE	MBT6561338.1	0.0	TRUE	TRUE	FALSE	FALSE	FALSE	90.91	3.48
GCA_018670825.1	Candidatus Scalindua sp.		SI037_bin72	4450702	39.0	Contig	178	TRUE	TRUE	FALSE	MBT7211519.1	0.0	TRUE	TRUE	TRUE	FALSE	FALSE	93.18	4.61	Lin et al. 2021
GCA_018675875.1	Candidatus Scalindua sp.		SI034_bin70	4215237	39.0	Contig	387	TRUE	TRUE	FALSE	MBT7591712.1	0.0	TRUE	TRUE	FALSE	FALSE	FALSE	80.68	3.48
GCA_018697755.1	Candidatus Scalindua sp.		SI060_bin37	8389271	38.0	Contig	1570	TRUE	FALSE	FALSE	MBT6052100.1	0.0	TRUE	TRUE	FALSE	FALSE	FALSE
GCA_018700855.1	Candidatus Scalindua sp.		SI072_bin54	6989436	38.5	Contig	1229	TRUE	FALSE	FALSE	MBT6226214.1	0.0	TRUE	TRUE	FALSE	FALSE	FALSE
GCA_021776875.1	Candidatus Scalindua sp.		OFTM351	2701097	38.5	Contig	243	TRUE	FALSE	TRUE	MGKKDEBP_00968	0.0	TRUE	TRUE	FALSE	FALSE	FALSE
GCA_021776915.1	Candidatus Scalindua sp.		OFTM1	3785561	40.0	Contig	89	TRUE	FALSE	TRUE	PEJGPABE_01977	0.0	TRUE	TRUE	FALSE	FALSE	FALSE
GCA_021776955.1	Candidatus Scalindua sp.		OFTM256	4251112	39.5	Contig	589	TRUE	FALSE	TRUE	FHOJFKEB_01518	6.7999999999999994e-189	TRUE	TRUE	FALSE	FALSE	FALSE
GCA_021777035.1	Candidatus Scalindua sp.		OFTM180	4163003	39.0	Contig	204	TRUE	FALSE	TRUE	MHMGAJMM_01492	0.0	TRUE	TRUE	FALSE	FALSE	FALSE
GCA_022181045.1	Candidatus Scalindua sp.		SCALA701	4498465	41.0	Scaffold	122	TRUE	FALSE	FALSE	GJQ57368.1	0.0	TRUE	TRUE	FALSE	FALSE	FALSE
GCA_024223905.1	Candidatus Scalindua sp.		Bsp_10	4575846	38.5	Contig	1173	TRUE	FALSE	FALSE	MCP4252993.1	6e-286	TRUE	TRUE	FALSE	FALSE	FALSE
GCA_024654085.1	Candidatus Scalindua sp.		S40-8	2679323	39.0	Contig	425	TRUE	FALSE	FALSE	MCR4289419.1	0.0	TRUE	TRUE	FALSE	FALSE	FALSE
GCA_024654465.1	Candidatus Scalindua sp.		P6-7	2546131	39.0	Contig	380	TRUE	FALSE	FALSE	MCR4345553.1	0.0	TRUE	TRUE	FALSE	FALSE	FALSE
GCA_004351875.1	Candidatus Scalindua sp. AMX11		AMX11	4593657	41.0	Contig	121	TRUE	TRUE	FALSE	TDE64680.1	0.0	TRUE	TRUE	FALSE	FALSE	FALSE	96.59	4.55
GCA_004282745.1	Candidatus Scalindua sp. SCAELEC01		SCAELEC01	4593674	41.0	Scaffold	106	TRUE	TRUE	FALSE	RZV90270.1	0.0	TRUE	TRUE	FALSE	FALSE	FALSE	96.59	3.41
GCA_009002475.1	Candidatus Uabimicrobium amorphum	SRT547		9503417	39.0	Complete Genome	1	FALSE	FALSE	FALSE	BBM85574.1	0.0	TRUE	TRUE	TRUE	TRUE	TRUE
GCA_001318295.1	Candidatus Xiphinematobacter sp. Idaho Grape	Idaho Grape		915884	47.5	Complete Genome	1	FALSE	FALSE	FALSE	ALJ56510.1	0.0	TRUE	TRUE	TRUE	FALSE	TRUE
GCA_007745175.1	Caulifigura coniformis	Pan44		6761146	63.0	Chromosome	4	FALSE	FALSE	FALSE	QDT53491.1	0.0	TRUE	TRUE	TRUE	FALSE	TRUE
GCA_000025905.1	Coraliomargarita akajimensis DSM 45221	DSM 45221		3750771	53.5	Complete Genome	1	FALSE	FALSE	FALSE	ADE55725.1	0.0	TRUE	TRUE	TRUE	FALSE	TRUE
GCA_003149495.1	Gemmata obscuriglobus	DSM 5831		8998893	67.0	Complete Genome	1	FALSE	FALSE	FALSE	AWM36657.1	0.0	TRUE	TRUE	TRUE	TRUE	TRUE
GCA_001610855.1	Gemmata sp. SH-PL17	SH-PL17		9045424	64.0	Complete Genome	1	FALSE	FALSE	FALSE	AMV24650.1	0.0	TRUE	TRUE	TRUE	FALSE	TRUE
GCA_007748135.1	Gimesia chilikensis	V6		8097090	52.5	Chromosome	15	FALSE	FALSE	FALSE	QDU06160.1	0.0	TRUE	TRUE	TRUE	FALSE	TRUE
GCA_008298035.1	Gimesia maris	DSM 8797		7816689	50.0	Complete Genome	1	FALSE	FALSE	FALSE	QEG19695.1	0.0	TRUE	TRUE	TRUE	TRUE	TRUE
GCA_000186345.1	Isosphaera pallida ATCC 43644	ATCC 43644		5529304	62.0	Complete Genome	2	FALSE	FALSE	FALSE	ADV60702.1	0.0	TRUE	TRUE	TRUE	FALSE	TRUE
GCA_001017655.1	Kiritimatiella glycovorans	L21-Fru-AB		2949723	63.0	Complete Genome	1	FALSE	FALSE	FALSE	AKJ64963.1	0.0	TRUE	TRUE	TRUE	TRUE	TRUE
GCA_009177095.1	Lacipirellula parvula	PX69		6922258	61.5	Complete Genome	1	FALSE	FALSE	FALSE	BBO36414.1	0.0	TRUE	TRUE	TRUE	TRUE	TRUE
GCA_001746835.1	Lacunisphaera limnophila	IG16b		4199284	66.0	Complete Genome	1	FALSE	FALSE	FALSE	AOS43438.1	0.0	TRUE	TRUE	TRUE	FALSE	TRUE
GCA_008254045.1	Limnoglobus roseus	PX52		9378099	65.5	Complete Genome	1	FALSE	FALSE	FALSE	QEL16097.1	0.0	TRUE	TRUE	TRUE	FALSE	TRUE
GCA_008087665.1	Mariniblastus fucicola	FC18		6570840	53.0	Complete Genome	1	FALSE	FALSE	FALSE	QEG24014.1	0.0	TRUE	TRUE	TRUE	FALSE	TRUE
GCA_000019665.1	Methylacidiphilum infernorum V4	V4		2287145	45.0	Complete Genome	1	FALSE	FALSE	FALSE	ACD82859.1	0.0	TRUE	TRUE	TRUE	FALSE	TRUE
GCA_007475525.1	Methylacidiphilum kamchatkense Kam1	kam1		2202032	40.0	Complete Genome	1	FALSE	FALSE	FALSE	QDQ42114.1	0.0	TRUE	TRUE	TRUE	FALSE	TRUE
GCA_007748075.1	Mucisphaera calidilacus	Pan265		3486541	63.5	Complete Genome	1	FALSE	FALSE	FALSE	QDU72057.1	0.0	TRUE	TRUE	TRUE	FALSE	TRUE
GCA_000648235.2	Neochlamydia sp. S13	S13		2817974	38.0	Complete Genome	2	FALSE	FALSE	FALSE	BBI16618.1	0.0	TRUE	TRUE	TRUE	TRUE	TRUE
GCA_002310495.1	Nibricoccus aquaticus	HZ-65		4730447	62.0	Complete Genome	1	FALSE	FALSE	FALSE	ATC63395.1	0.0	TRUE	TRUE	TRUE	FALSE	TRUE
GCA_000242935.3	Opitutaceae bacterium TAV5	TAV5		7417673	63.0	Complete Genome	2	FALSE	FALSE	FALSE	AHF89664.1	0.0	TRUE	TRUE	TRUE	FALSE	TRUE
GCA_000019965.1	Opitutus terrae PB90-1	PB90-1		5957605	65.0	Complete Genome	1	FALSE	FALSE	FALSE	ACB73523.1	0.0	TRUE	TRUE	TRUE	TRUE	TRUE
GCA_000253035.1	Parachlamydia acanthamoebae UV-7	UV-7		3072383	39.0	Complete Genome	1	FALSE	FALSE	FALSE	CCB86931.1	0.0	TRUE	TRUE	TRUE	FALSE	TRUE
GCA_000284115.1	Phycisphaera mikurensis NBRC 102666	NBRC 102666		3884382	73.0	Complete Genome	2	FALSE	FALSE	FALSE	BAM04604.1	0.0	TRUE	TRUE	TRUE	FALSE	TRUE
GCA_007753915.1	Phycisphaerae bacterium RAS2	RAS2		4324589	62.5	Complete Genome	1	FALSE	FALSE	FALSE	QDV90472.1	0.0	TRUE	TRUE	TRUE	FALSE	TRUE
GCA_007750855.1	Pirellulimonas nuda	Pla175		6618662	66.0	Complete Genome	1	FALSE	FALSE	FALSE	QDU91433.1	0.0	TRUE	TRUE	TRUE	FALSE	TRUE
GCA_001610895.1	Planctomyces sp. SH-PL62	SH-PL62		6784659	69.0	Complete Genome	5	FALSE	FALSE	FALSE	AMV36402.1	0.0	TRUE	TRUE	TRUE	FALSE	TRUE
GCA_009664345.1	Planctomycetales bacterium 10988	10988		6649480	50.0	Complete Genome	1	FALSE	FALSE	FALSE	QGJ70126.1	0.0	TRUE	TRUE	TRUE	FALSE	TRUE
GCA_001824485.1	Planctomycetes bacterium GWA2_39_15			2418909	38.5	Scaffold	312	FALSE	TRUE	FALSE	OHB34963.1	0.0	TRUE	TRUE	FALSE	FALSE	FALSE	87.36	3.3
GCA_001824525.1	Planctomycetes bacterium GWA2_50_13			1717918	50.0	Scaffold	349	FALSE	TRUE	FALSE			FALSE	FALSE	FALSE	FALSE	FALSE	67.05	2.27
GCA_001825635.1	Planctomycetes bacterium GWC2_39_26			1434371	38.5	Scaffold	163	FALSE	TRUE	FALSE	OHB40939.1	0.0	TRUE	TRUE	FALSE	FALSE	FALSE	67.58	1.1
GCA_001825655.1	Planctomycetes bacterium GWF2_39_10			1650346	38.0	Scaffold	390	FALSE	TRUE	FALSE	OHB47168.1	0.0	TRUE	TRUE	FALSE	FALSE	FALSE	70.51	2.2
GCA_001824605.1	Planctomycetes bacterium GWF2_40_8			1351215	39.5	Scaffold	422	FALSE	TRUE	FALSE	OHB46425.1	0.0	TRUE	TRUE	FALSE	FALSE	FALSE	63.64	0.0
GCA_007745835.1	Planctomycetes bacterium MalM25	MalM25		4723830	66.0	Chromosome	2	FALSE	FALSE	FALSE	QDT70634.1	0.0	TRUE	TRUE	TRUE	FALSE	TRUE
GCA_007744515.1	Planctomycetes bacterium Pan189	Pan189		5228745	58.5	Chromosome	7	FALSE	FALSE	FALSE	QDT37396.1	0.0	TRUE	TRUE	TRUE	FALSE	TRUE
GCA_007748055.1	Planctomycetes bacterium Pan216	Pan216		7613473	61.5	Complete Genome	1	FALSE	FALSE	FALSE	QDU64033.1	0.0	TRUE	TRUE	TRUE	FALSE	TRUE
GCA_007748095.1	Planctomycetes bacterium Pla133	Pla133		6945020	70.0	Complete Genome	2	FALSE	FALSE	FALSE	QDU68846.1	0.0	TRUE	TRUE	TRUE	FALSE	TRUE
GCA_007750655.1	Planctomycetes bacterium Pla163	Pla163		4954743	70.5	Complete Genome	1	FALSE	FALSE	FALSE	QDU85801.1	0.0	TRUE	TRUE	TRUE	FALSE	TRUE
GCA_007751255.1	Planctomycetes bacterium Pla86	Pla86		6947277	70.0	Complete Genome	2	FALSE	FALSE	FALSE	QDV03173.1	0.0	TRUE	TRUE	TRUE	FALSE	TRUE
GCA_007751475.1	Planctomycetes bacterium Poly30	Poly30		7718526	67.0	Complete Genome	1	FALSE	FALSE	FALSE	QDV08447.1	0.0	TRUE	TRUE	TRUE	TRUE	TRUE
GCA_001828515.1	Planctomycetes bacterium RIFCSPHIGHO2_02_FULL_40_12			2364370	39.5	Scaffold	438	FALSE	TRUE	FALSE	OHB86188.1	0.0	TRUE	TRUE	FALSE	FALSE	FALSE	88.95	2.27
GCA_001828385.1	Planctomycetes bacterium RIFCSPHIGHO2_02_FULL_50_42			1801149	50.0	Scaffold	158	FALSE	TRUE	FALSE	OHB89868.1	0.0	TRUE	TRUE	FALSE	FALSE	FALSE	84.09	1.14
GCA_001828415.1	Planctomycetes bacterium RIFCSPHIGHO2_02_FULL_52_58			1249585	52.0	Scaffold	157	FALSE	TRUE	FALSE	OHB90276.1	0.0	TRUE	TRUE	FALSE	FALSE	FALSE	61.93	0.0
GCA_001830275.1	Planctomycetes bacterium RIFCSPHIGHO2_12_FULL_51_37			1333400	50.5	Scaffold	142	FALSE	TRUE	FALSE	OHB91423.1	0.0	TRUE	TRUE	FALSE	FALSE	FALSE	64.2	0.0
GCA_001828545.1	Planctomycetes bacterium RIFCSPHIGHO2_12_FULL_52_36			1495470	52.0	Scaffold	192	FALSE	TRUE	FALSE			FALSE	FALSE	FALSE	FALSE	FALSE	73.06	1.24
GCA_001828565.1	Planctomycetes bacterium RIFCSPLOWO2_02_FULL_50_16			2216128	50.0	Scaffold	144	FALSE	TRUE	FALSE	OHB95537.1	0.0	TRUE	TRUE	TRUE	FALSE	FALSE	93.18	1.14	Anantharaman et al. 2016
GCA_001830285.1	Planctomycetes bacterium RIFCSPLOWO2_12_38_17			2106129	37.5	Scaffold	216	FALSE	TRUE	FALSE	OHB98542.1	0.0	TRUE	TRUE	FALSE	FALSE	FALSE	79.45	0.55
GCA_001830315.1	Planctomycetes bacterium RIFCSPLOWO2_12_FULL_39_13			1884647	38.5	Scaffold	313	FALSE	TRUE	FALSE	OHB99577.1	0.0	TRUE	TRUE	FALSE	FALSE	FALSE	85.16	4.4
GCA_001828595.1	Planctomycetes bacterium RIFCSPLOWO2_12_FULL_40_19			2120198	39.5	Scaffold	229	FALSE	TRUE	FALSE	OHC03234.1	1.1e-236	TRUE	TRUE	FALSE	FALSE	FALSE	85.49	2.75
GCA_001828605.1	Planctomycetes bacterium RIFCSPLOWO2_12_FULL_50_35			1991347	50.0	Scaffold	146	FALSE	TRUE	FALSE	OHC05186.1	0.0	TRUE	TRUE	FALSE	FALSE	FALSE	89.77	0.0
GCA_001828645.1	Planctomycetes bacterium RIFOXYC2_FULL_41_27			1545353	41.0	Scaffold	440	FALSE	TRUE	FALSE	OHC05553.1	5.7e-268	TRUE	TRUE	FALSE	FALSE	FALSE	61.69	1.2
GCA_001828685.1	Planctomycetes bacterium RIFOXYD2_FULL_41_16			1819177	41.0	Scaffold	775	FALSE	TRUE	FALSE	OHC07610.1	0.0	TRUE	TRUE	FALSE	FALSE	FALSE	60.08	1.1
GCA_001303885.1	Planctomycetes bacterium SM23_32		SM23_32	2299355	69.0	Scaffold	241	FALSE	TRUE	FALSE	KPK65351.1	6.1e-49	TRUE	FALSE	FALSE	FALSE	FALSE	64.2	2.27
GCA_015075005.1	Planctomycetia bacterium		H5_AMX3	3885444	42.0	Contig	22	FALSE	TRUE	FALSE			FALSE	FALSE	FALSE	FALSE	FALSE	89.56	3.55
GCA_015075145.1	Planctomycetia bacterium		H5_AMX2	4342478	41.0	Contig	13	FALSE	TRUE	FALSE	MBE7547815.1	0.0	TRUE	TRUE	FALSE	FALSE	FALSE	97.8	4.4
GCA_015200565.1	Planctomycetia bacterium		H1_AMX1	3494899	42.5	Complete Genome	1	FALSE	TRUE	FALSE	QOJ06952.1	0.0	TRUE	TRUE	FALSE	FALSE	FALSE	100.0	1.65
GCA_013112835.1	Planctomycetota bacterium		AMX1	4059518	42.0	Contig	2	FALSE	TRUE	FALSE			FALSE	FALSE	FALSE	FALSE	FALSE	96.7	1.65
GCA_013152475.1	Planctomycetota bacterium		M_MetaBat.109	6499379	61.0	Scaffold	290	FALSE	TRUE	FALSE	NOZ21593.1	0.0	TRUE	FALSE	FALSE	FALSE	FALSE	98.86	3.41
GCA_016187585.1	Planctomycetota bacterium		NC_groundwater_466_Ag_B-0.1um_43_26	1272623	42.5	Scaffold	201	FALSE	TRUE	FALSE	MBI2559911.1	0.0	TRUE	TRUE	FALSE	FALSE	FALSE	67.61	1.14
GCA_016187625.1	Planctomycetota bacterium		NC_groundwater_464_Ag_B-0.1um_38_350	2622349	37.5	Contig	16	FALSE	TRUE	FALSE	MBI2490056.1	0.0	TRUE	TRUE	TRUE	FALSE	FALSE	98.9	1.65	He et al. 2021
GCA_016188675.1	Planctomycetota bacterium		NC_groundwater_411_Ag_B-0.1um_42_12	3596867	42.0	Scaffold	209	FALSE	TRUE	FALSE	MBI2472178.1	0.0	TRUE	TRUE	FALSE	FALSE	FALSE	96.15	3.85
GCA_016198835.1	Planctomycetota bacterium		NC_groundwater_1106_Ag_S2p5_42_111	1610718	42.5	Contig	249	FALSE	TRUE	FALSE	MBI4007269.1	0.0	TRUE	TRUE	FALSE	FALSE	FALSE	71.02	1.14
GCA_016206465.1	Planctomycetota bacterium		NC_groundwater_1359_Ag_S-0.2um_41_115	2390949	41.5	Contig	207	FALSE	TRUE	FALSE	MBI4221620.1	0.0	TRUE	TRUE	FALSE	FALSE	FALSE	90.11	3.85
GCA_016209685.1	Planctomycetota bacterium		NC_groundwater_1467_Ag_S-0.65um_52_288	2021421	51.5	Contig	14	FALSE	TRUE	FALSE	MBI4554781.1	0.0	TRUE	TRUE	TRUE	FALSE	FALSE	93.18	0.0	He et al. 2021
GCA_016235875.1	Planctomycetota bacterium		NC_groundwater_1799_Pr3_B-0.1um_42_210	2670181	41.5	Contig	207	FALSE	TRUE	FALSE	MBI5794958.1	0.0	TRUE	TRUE	FALSE	FALSE	FALSE	87.91	1.1
GCA_016873155.1	Planctomycetota bacterium		M_DeepCast_100m_m2_243	3457560	42.0	Contig	362	FALSE	TRUE	FALSE	MBM4065647.1	0.0	TRUE	TRUE	FALSE	FALSE	FALSE	98.9	2.85
GCA_016873165.1	Planctomycetota bacterium		K_DeepCast_100m_m2_328	4045328	40.0	Contig	191	FALSE	TRUE	FALSE	MBM4054090.1	0.0	TRUE	TRUE	FALSE	FALSE	FALSE	97.8	1.65
GCA_018334735.1	Planctomycetota bacterium		GSL_GSL3510_14	3853390	53.5	Scaffold	796	FALSE	TRUE	FALSE	MBS3763720.1	0.0	TRUE	FALSE	FALSE	FALSE	FALSE	71.49	3.05
GCA_018400625.1	Planctomycetota bacterium		M55B116	3191572	49.5	Contig	698	FALSE	TRUE	TRUE	BOFHLPGO_01213	0.0	TRUE	FALSE	FALSE	FALSE	FALSE	94.25	0.7
GCA_018968795.1	Planctomycetota bacterium		REEB58	2340846	41.0	Contig	401	FALSE	TRUE	FALSE	MBU6391860.1	0.0	TRUE	TRUE	FALSE	FALSE	FALSE	97.8	3.85
GCA_000196115.1	Rhodopirellula baltica SH 1	1		7145576	55.0	Complete Genome	1	FALSE	FALSE	FALSE	CAD74221.1	0.0	TRUE	TRUE	TRUE	TRUE	TRUE
GCA_007741495.1	Roseimaritima multifibrata	FF011L		7216590	54.5	Complete Genome	1	FALSE	FALSE	FALSE	QDS92583.1	0.0	TRUE	TRUE	TRUE	FALSE	TRUE
GCA_002117005.1	Sedimentisphaera salicampi	ST-PulAB-D4		3192293	46.0	Complete Genome	1	FALSE	FALSE	FALSE	ARN56595.1	0.0	TRUE	TRUE	TRUE	FALSE	TRUE
GCA_000237205.1	Simkania negevensis Z	Z		2628375	41.5	Complete Genome	2	FALSE	FALSE	FALSE	CCB89389.1	0.0	TRUE	TRUE	TRUE	FALSE	TRUE
GCA_000242455.3	Singulisphaera acidiphila DSM 18658	DSM 18658		9755686	62.0	Complete Genome	4	FALSE	FALSE	FALSE	AGA24936.1	0.0	TRUE	TRUE	TRUE	FALSE	TRUE
GCA_008035925.1	Stieleria maiorica	Mal15		9894293	59.0	Chromosome	13	FALSE	FALSE	FALSE	QEG01831.1	0.0	TRUE	TRUE	TRUE	FALSE	TRUE
GCA_007744975.1	Symmachiella dynata	Pan258		7597262	55.0	Chromosome	13	FALSE	FALSE	FALSE	QDT51210.1	0.0	TRUE	TRUE	TRUE	FALSE	TRUE
GCA_007752535.1	Tautonia plasticadhaerens	ElP		9395224	71.0	Chromosome	7	FALSE	FALSE	FALSE	QDV32279.1	0.0	TRUE	TRUE	TRUE	FALSE	TRUE
GCA_002277955.1	Thermogutta terrifontis	R1		4810751	57.0	Complete Genome	1	FALSE	FALSE	FALSE	ASV76118.1	0.0	TRUE	TRUE	TRUE	TRUE	TRUE
GCA_901538355.1	Tuwongella immobilis		MBLW1	6690754	58.0	Complete Genome	1	FALSE	FALSE	FALSE	VTS01587.1	0.0	TRUE	TRUE	TRUE	FALSE	TRUE
GCA_900696475.1	uncultured Candidatus Brocadia sp.		AMX3.fa.gz	3781953	40.0	Contig	157	TRUE	TRUE	TRUE	EJBKEHEM_02990	0.0	TRUE	TRUE	FALSE	FALSE	FALSE	100.0	2.75
GCA_900696675.1	uncultured Candidatus Kuenenia sp.		AMX1.fa.gz	3965571	40.5	Contig	312	TRUE	TRUE	TRUE	PJHDMMFM_00294	0.0	TRUE	TRUE	FALSE	FALSE	FALSE	97.8	1.65
GCA_900696655.1	uncultured Planctomycetales bacterium		AMX2.fa.gz	3493811	41.5	Contig	102	FALSE	TRUE	TRUE	ACPGFFBI_02852	0.0	TRUE	TRUE	FALSE	FALSE	FALSE	98.9	2.75
GCA_903901045.1	uncultured Planctomycetota bacterium		AM-2014_bin-0320	4772707	63.0	Contig	154	FALSE	TRUE	TRUE	JFKLPKDL_02406	0.0	TRUE	FALSE	FALSE	FALSE	FALSE	96.59	4.55
GCA_007747215.1	Urbifossiella limnaea	ETA_A1		7795793	71.0	Complete Genome	1	FALSE	FALSE	FALSE	QDU20319.1	0.0	TRUE	TRUE	TRUE	FALSE	TRUE
GCA_000972765.1	Verrucomicrobia bacterium IMCC26134	IMCC26134		4001000	61.0	Complete Genome	1	FALSE	FALSE	FALSE	AKC83489.1	0.0	TRUE	TRUE	TRUE	FALSE	TRUE
GCA_004299845.1	Verrucomicrobia bacterium S94	S94		4107983	51.5	Complete Genome	1	FALSE	FALSE	FALSE	QBG47797.1	0.0	TRUE	TRUE	TRUE	FALSE	TRUE
GCA_002998355.1	Victivallales bacterium CCUG 44730	CCUG 44730		5242681	59.5	Complete Genome	1	FALSE	FALSE	FALSE	AVM45680.1	0.0	TRUE	TRUE	TRUE	FALSE	TRUE
GCA_000092785.1	Waddlia chondrophila WSU 86-1044	WSU 86-1044		2131905	43.5	Complete Genome	2	FALSE	FALSE	FALSE	ADI37960.1	0.0	TRUE	TRUE	TRUE	FALSE	TRUE

## Sheet: S2 - Phyletic pattern
assembly_accession	ncbi_name	HZS-B SOH05198.1	identity	HZS-C SOH05199.1	identity	HZS-A SOH05200.1	identity	HAOr SOH04660.1	identity	HDH SOH04857.1	identity	HOX SOH05157.1	identity	NXR-A SOH03954.1	identity	NXR-B SOH03957.1	identity	NXR-C SOH03958.1	identity	SOH03959.1	identity	AtpB SOH02648.1	identity	AtpA SOH02643.1	identity	AtpG SOH02642.1	identity	AtpD SOH02641.1	identity
GCA_900232105.1	Candidatus Kuenenia stuttgartiensis kuenenia_mbr1_ru-nijmegen	SOH05190.1	100	SOH05191.1	100	SOH05200.1	100	SOH04660.1	100	SOH04857.1	100	SOH05157.1	100	SOH03954.1	100	SOH03957.1	100	SOH03958.1	100	SOH03959.1	100	SOH02648.1	100	SOH02643.1	100	SOH02642.1	100	SOH02641.1	100
GCA_016187625.1	Planctomycetota bacterium NC_groundwater_464_Ag_B-0.1um_38_350			MBI2489208.1	26.1			MBI2488949.1	81.3	MBI2489108.1	44.9	MBI2489989.1	82.9	MBI2490124.1	85.1	MBI2490127.1	86.6	MBI2490128.1	67	MBI2490282.1	50.6	MBI2488385.1	77	MBI2488381.1	86.1	MBI2488380.1	68.6	MBI2488379.1	89
GCA_021646405.1	Candidatus Loosdrechtia aerotolerans YC1	MCF6159350.1	82.1	MCF6159023.1	85.3	MCF6158720.1	81.2	MCF6159673.1	87.8	MCF6158724.1	88.4	MCF6158721.1	85.6	MCF6157919.1	86.4	MCF6157916.1	86.3	MCF6157915.1	65.8	MCF6157225.1	51.5	MCF6157448.1	79.2	MCF6157444.1	85.9	MCF6157443.1	66.6	MCF6157442.1	89.6
GCA_021650895.1	Candidatus Jettenia sp. AM49	UJS19003.1	81	UJS17937.1	84.8	UJS17936.1	81.8	UJS18689.1	83.5	UJS16481.1	88.1	UJS19001.1	87.7	UJS18070.1	85.6	UJS16115.1	87.3	UJS16116.1	64.5	UJS19041.1	49.4	UJS17201.1	78.1	UJS17206.1	28.1	UJS17205.1	67.9	UJS17206.1	88.6
GCA_013360945.1	Candidatus Brocadia sp. MAG_8	NUO10105.1	79.6	NUO08266.1	24.6			NUO08419.1	80.2	NUO08321.1	88.2	NUO07423.1	55.8	NUO08942.1	28.7	NUO08941.1	39.3	NUO08075.1	65.7	NUO07468.1	48.1	NUO07091.1	81.4	NUO07096.1	86.6	NUO07097.1	67.2	NUO07098.1	88.8
GCA_011525665.1	Candidatus Brocadia sp. AMX1			KELHDKOM_00802	24.4	KELHDKOM_00821	81.4	KELHDKOM_02579	83.4	KELHDKOM_02760	42.2	KELHDKOM_01131	85.1	KELHDKOM_00081	85.2	KELHDKOM_00078	87.8	KELHDKOM_00077	67	KELHDKOM_02775	44.2	KELHDKOM_00496	80.8	KELHDKOM_00500	87.5	KELHDKOM_00501	68.7	KELHDKOM_00502	89.7
GCA_000949635.1	Candidatus Brocadia sinica JPN1 JPN1	GAN32121.1	76.9	GAN32120.1	86	GAN34140.1	81.6	GAN31630.1	83.4	GAN34144.1	88.1	GAN34141.1	88.3	GAN32427.1	85.3	GAN32430.1	86.8	GAN32431.1	66	GAN33532.1	47.3	GAN34012.1	80.6	GAN34016.1	88.8	GAN34017.1	67	GAN34018.1	89.3
GCA_017347445.1	Candidatus Brocadia pituitae 317325-1	BBO18372.1	81.7	BBO16433.1	85.9	BBO16434.1	81.4	BBO17029.1	84.1	BBO17049.1	88.1	BBO16435.1	87.2	BBO18428.1	84.7	BBO17296.1	87.6	BBO17295.1	66.6	BBO16546.1	46.1	BBO16987.1	78.2	BBO16991.1	88.8	BBO16992.1	65.9	BBO16993.1	88.9
GCA_021650915.1	Candidatus Brocadia sp. AM9	UJS21953.1	79.9	UJS21952.1	86.2	UJS19433.1	82.3	UJS20834.1	85.9	UJS19429.1	87.7	UJS19432.1	86.9	UJS21242.1	85.2	UJS19394.1	88.3	UJS19395.1	65	UJS22178.1	48.7	UJS20941.1	77.5	UJS20945.1	87.6	UJS20946.1	66.6	UJS20947.1	88.9
GCA_007860005.1	Candidatus Brocadiaceae bacterium B188 B188	TWU50251.1	78.1	TWU54197.1	86.2	TWU54198.1	80	TWU52680.1	86	TWU50417.1	85.5	TWU50248.1	87.3	TWU53541.1	84.6	TWU54291.1	87.6	TWU53537.1	65.7	TWU50032.1	45.5	TWU52252.1	79.6	TWU52256.1	87.3	TWU52257.1	67.9	TWU52258.1	89.3
GCA_021777055.1	Candidatus Anammoxibacter sp. OFTM134	OOCIEONO_00489	67.9	OOCIEONO_00488	82.9	OOCIEONO_00487	64.4	OOCIEONO_01418	29.3	OOCIEONO_03685	75.8	OOCIEONO_01021	51.4	OOCIEONO_03681	62.5	OOCIEONO_03682	59.7	OOCIEONO_03680	31.9			OOCIEONO_00250	63.6	OOCIEONO_00696	69.5	OOCIEONO_00697	47.9	OOCIEONO_00698	76.5
GCA_013112645.1	Candidatus Scalindua erythraensis AMX13	KGMJPFBM_01954	71	KGMJPFBM_01955	83.8	KGMJPFBM_01956	62.7	KGMJPFBM_00862	59.5	KGMJPFBM_01014	80.6	KGMJPFBM_01957	55.7	KGMJPFBM_02499	66.4	KGMJPFBM_02495	71.6	KGMJPFBM_02494	50.2	KGMJPFBM_02347	31	KGMJPFBM_00687	57	KGMJPFBM_00683	75.8	KGMJPFBM_00682	50.5	KGMJPFBM_00681	78.7
GCA_017368835.1	Candidatus Scalindua sediminis Bin_192	MBO1225106.1	64.3	MBO1224991.1	81.9	MBO1224992.1	62.8	MBO1223706.1	58.4	MBO1225003.1	83	MBO1224993.1	56.7	MBO1225500.1	65.2	MBO1225496.1	70.8	MBO1225495.1	51.7			MBO1225508.1	36	MBO1223877.1	79.1	MBO1223878.1	50.3	MBO1223879.1	81.7
GCA_018263435.1	Candidatus Scalindua arabica SuakinDeep_MAG55_1	MBS1258722.1	66.5	MBS1258722.1	82.7	MBS1258721.1	60.9	MBS1258226.1	58.3	MBS1258717.1	79.4	MBS1258720.1	56.3	MBS1257754.1	65.9	MBS1257758.1	71.4	MBS1257759.1	55.6	MBS1259135.1	27.7	MBS1259183.1	55.9	MBS1259179.1	78.3			MBS1257081.1	31.3
GCA_018670825.1	Candidatus Scalindua sp. SI037_bin72	MBT7212715.1	75.2					MBT7210703.1	60.8	MBT7210710.1	40.2	MBT7210710.1	48	MBT7210809.1	64.8	MBT7210826.1	70.3	MBT7210827.1	53.9	MBT7213461.1	28.5	MBT7210193.1	61.8	MBT7210197.1	76.8	MBT7210198.1	49.5	MBT7212803.1	78.7
GCA_002632345.1	Candidatus Scalindua rubra Ru_enrich_A1			APNCMALF_03609	80	APNCMALF_03608	61.7	APNCMALF_00352	59.4	APNCMALF_03663	81.9	APNCMALF_03607	54.9	APNCMALF_00598	65.8	APNCMALF_00602	69.7	APNCMALF_00603	53.6	APNCMALF_02905	23.8	APNCMALF_02204	58.6	APNCMALF_02200	76.6	APNCMALF_02199	48.8	APNCMALF_02198	79.6
GCA_002443295.1	Candidatus Scalindua japonica husup-a2	GAX62550.1	69.8	GAX62881.1	82.7	GAX62882.1	62.9	GAX61321.1	62	GAX62680.1	79.1	GAX62883.1	54.7	GAX59460.1	65.2	GAX59456.1	71.1	GAX59455.1	55.8	GAX59971.1	28.8	GAX61963.1	56.6	GAX61967.1	76.2	GAX61968.1	48.5	GAX61969.1	79.4
GCA_016209685.1	Planctomycetota bacterium NC_groundwater_1467_Ag_S-0.65um_52_288	MBI4555241.1	67.6	MBI4555239.1	79.9	MBI4555238.1	64.2	MBI4555904.1	51.8	MBI4555673.1	79.3	MBI4555237.1	65.1	MBI4554658.1	55.3	MBI4554659.1	63	MBI4554657.1	37.1			MBI4554649.1	60	MBI4554645.1	76.1	MBI4554644.1	53.4	MBI4554643.1	81.1
GCA_001828565.1	Planctomycetes bacterium RIFCSPLOWO2_02_FULL_50_16	OHB96185.1	69.6	OHB94758.1	70.8	OHB96260.1	64.9	OHB95492.1	50.3	OHB96253.1	74	OHB96258.1	64.1	OHB94740.1	25	OHB95452.1	24.9					OHB94724.1	60.3	OHB94702.1	74.9	OHB94703.1	52.2	OHB94704.1	81.5
GCA_024451685.1	Candidatus Brocadiales bacterium GC05_55cm	MCQ4575151.1	67.8	MCQ4575098.1	70.6	MCQ4575097.1	65.1	MCQ4574922.1	51.2	MCQ4575092.1	79.1	MCQ4573633.1	52.7	MCQ4575392.1	53.4	MCQ4575391.1	63.8	MCQ4575393.1	37.9			MCQ4573960.1	53.6	MCQ4573956.1	76.5	MCQ4573955.1	50.2	MCQ4573954.1	80.7
GCA_007753915.1	Phycisphaerae bacterium RAS2 RAS2							QDV89506.1	23.3	QDV89506.1	28.1	QDV89506.1	22.9	QDV89514.1	62.4	QDV89516.1	57.7	QDV89513.1	30.9			QDV89441.1	24.3	QDV89445.1	55.2	QDV89446.1	30.6	QDV89447.1	61.5
GCA_007748075.1	Mucisphaera calidilacus Pan265																					QDU72249.1	28.5	QDU72245.1	58.6	QDU72252.1	29.8	QDU72735.1	63.6
GCA_000284115.1	Phycisphaera mikurensis NBRC 102666 NBRC 102666			BAM03498.1	24																	BAM02354.1	28.1	BAM02358.1	57.7	BAM04735.1	27.1	BAM05209.1	62.7
GCA_002117005.1	Sedimentisphaera salicampi ST-PulAB-D4																					ARN56132.1	29	ARN56136.1	56.4	ARN56137.1	27.9	ARN56138.1	60.9
GCA_002007645.1	Anaerohalosphaera lusitana ST-NAGAB-D1	AQT70310.1	26.3	AQT70310.1	33	AQT69174.1	22.3	AQT67535.1	26.7	AQT67535.1	24.4	AQT67535.1	27.4									AQT69393.1	27.3	AQT69389.1	56.5	AQT69388.1	26.8	AQT69387.1	62.5
GCA_000186345.1	Isosphaera pallida ATCC 43644 ATCC 43644			ADV61335.1	29.3																	ADV61150.1	33.3	ADV61146.1	54.2	ADV61145.1	28.8	ADV61144.1	65
GCA_007752535.1	Tautonia plasticadhaerens ElP	QDV34193.1	28	QDV34193.1	29.1			QDV38201.1	24.1	QDV38201.1	23.4	QDV38201.1	24.9									QDV37038.1	34.1	QDV37042.1	52.9	QDV37043.1	30.7	QDV37044.1	66.5
GCA_000242455.3	Singulisphaera acidiphila DSM 18658 DSM 18658	AGA29107.1	26.9	AGA29107.1	28.8											AGA29878.1	35.1					AGA26374.1	37.6	AGA30937.1	53.1	AGA30939.1	28.2	AGA30940.1	65.2
GCA_001610895.1	Planctomyces sp. SH-PL62 SH-PL62			AMV39712.1	28.1			AMV36895.1	24.7	AMV36895.1	26.1	AMV36895.1	25.8	AMV37792.1	26.4	AMV38403.1	32.3					AMV36689.1	31.8	AMV36685.1	53.3	AMV36684.1	26.6	AMV36683.1	65.5
GCA_008087625.1	Aquisphaera giovannonii OJF2	QEH36450.1	28.2	QEH36450.1	26.6	QEH36452.1	26	QEH37066.1	23.1	QEH37066.1	25	QEH37066.1	25.2	QEH37549.1	22.7							QEH34080.1	30.2	QEH34076.1	55.6	QEH34075.1	27.4	QEH34074.1	64.4
GCA_007748055.1	Planctomycetes bacterium Pan216 Pan216			QDU64042.1	25.4											QDU60507.1	36.8					QDU63230.1	27.8	QDU63225.1	59.2	QDU63224.1	31.7	QDU63223.1	64.6
GCA_901538355.1	Tuwongella immobilis MBLW1			VTS05604.1	27.5									VTR98643.1	26.6							VTS04300.1	27.4	VTS04308.1	52	VTS04310.1	31	VTS04312.1	62.7
GCA_008254045.1	Limnoglobus roseus PX52			QEL13513.1	33.9									QEL19521.1	27							QEL17045.1	31.7	QEL17041.1	51.3	QEL17040.1	28.6	QEL17038.1	63.7
GCA_007747215.1	Urbifossiella limnaea ETA_A1					QDU22350.1	23.6							QDU20914.1	25.4	QDU24130.1	28.6					QDU23999.1	28.6	QDU24003.1	50.7	QDU24004.1	30.8	QDU24006.1	62.5
GCA_003149495.1	Gemmata obscuriglobus DSM 5831			AWM38021.1	24.8	AWM38804.1	20.3							AWM39535.1	24.2							AWM39679.1	29.1	AWM39683.1	50.6	AWM39685.1	28.8	AWM39687.1	62.6
GCA_001610855.1	Gemmata sp. SH-PL17 SH-PL17					AMV25925.1	20.6							AMV28884.1	26.2							AMV26954.1	30.2	AMV26958.1	50.7	AMV26960.1	29.7	AMV26962.1	63
GCA_007744975.1	Symmachiella dynata Pan258			QDT49601.1	29.2											QDT49146.1	34.4					QDT49616.1	23.6	QDT49620.1	59.3	QDT49621.1	31.4	QDT49622.1	63.7
GCA_007744515.1	Planctomycetes bacterium Pan189 Pan189			QDT39825.1	25.1																	QDT37727.1	33.7	QDT37731.1	58.5	QDT37732.1	32	QDT37733.1	62.7
GCA_007745175.1	Caulifigura coniformis Pan44			QDT52890.1	27.6									QDT55911.1	26.8	QDT56163.1	30.1					QDT53575.1	31.7	QDT53579.1	57.8	QDT53580.1	32.1	QDT53582.1	65
GCA_007748135.1	Gimesia chilikensis V6			QDU01836.1	28.7											QDU03362.1	35.4					QDU04209.1	37.7	QDU03449.1	56.4	QDU03450.1	30.7	QDU03451.1	63.3
GCA_008298035.1	Gimesia maris DSM 8797			QEG15745.1	29.8											QEG17111.1	34.4					QEG16027.1	41.7	QEG17198.1	56	QEG17199.1	32	QEG17200.1	63.1
GCA_009664345.1	Planctomycetales bacterium 10988 10988																							QGJ69762.1	59	QGJ69761.1	30.8	QGJ69760.1	63
GCA_002277955.1	Thermogutta terrifontis R1	ASV75093.1	23	ASV75093.1	31.6	ASV75095.1	23.2							ASV74111.1	39	ASV74110.1	45.7	ASV74109.1	27.4			ASV73744.1	25.7	ASV73748.1	61.6	ASV73749.1	29.9	ASV73750.1	65.7
GCA_007741495.1	Roseimaritima multifibrata FF011L			QDS95622.1	24.8																	QDS94427.1	36.4	QDS91341.1	57	QDS91343.1	29.8	QDS91344.1	63.9
GCA_008035925.1	Stieleria maiorica Mal15			QEF98013.1	29.9											QEG01344.1	30.2					QEF97324.1	25.3	QEF97320.1	57.6	QEF97319.1	30.7	QEF97318.1	62.9
GCA_000196115.1	Rhodopirellula baltica SH 1 1			CAD73143.1	25.2											CAD71545.1	38.4					CAD78171.1	34.6	CAD78766.1	56.7	CAD78767.1	29.6	CAD78768.1	63.1
GCA_007748115.1	Bremerella volcania Pan97			QDU73638.1	28.3											QDU76230.1	34.2							QDU74528.1	59.5	QDU74527.1	32	QDU74526.1	63.2
GCA_008087665.1	Mariniblastus fucicola FC18																					QEG24399.1	33.7	QEG24395.1	55.2	QEG24394.1	32.4	QEG24393.1	62.4
GCA_007753265.1	Botrimarina mediterranea Spa11			QDV76380.1	31.9											QDV73929.1	30.1					QDV73548.1	29.3	QDV73544.1	60.3	QDV73543.1	30.1	QDV73542.1	63.3
GCA_007745835.1	Planctomycetes bacterium MalM25 MalM25															QDT67485.1	29					QDT68566.1	25.5	QDT68570.1	60.3	QDT68571.1	30.9	QDT68572.1	62.8
GCA_007750855.1	Pirellulimonas nuda Pla175			QDU89673.1	26.5											QDU89799.1	30.2					QDU88622.1	29.8	QDU88626.1	56.4	QDU88627.1	32.6	QDU88628.1	62.8
GCA_009177095.1	Lacipirellula parvula PX69			BBO31160.1	23.8											BBO36028.1	34.2					BBO33669.1	25.9	BBO33673.1	58.4	BBO33674.1	32.9	BBO33675.1	63.2
GCA_008065115.1	Bythopirellula goksoeyrii Pr1d													QEG36755.1	27.2	QEG36754.1	38.1					QEG35696.1	28.7	QEG35700.1	59.8	QEG35701.1	31.5	QEG35702.1	61.6
GCA_007751475.1	Planctomycetes bacterium Poly30 Poly30															QDV08815.1	27.6					QDV08099.1	39	QDV06739.1	62.8	QDV06740.1	35.1	QDV06741.1	66.7
GCA_007750655.1	Planctomycetes bacterium Pla163 Pla163			QDU83498.1	31.6											QDU84617.1	26.6					QDU84853.1	27.8	QDU84857.1	61.1	QDU84858.1	35.3	QDU84859.1	69.1
GCA_007748095.1	Planctomycetes bacterium Pla133 Pla133			QDU66954.1	25.7											QDU65403.1	30.9					QDU65260.1	38.1	QDU67349.1	62.5	QDU67350.1	35.5	QDU67351.1	67.4
GCA_007751255.1	Planctomycetes bacterium Pla86 Pla86			QDV01282.1	25.7											QDU99729.1	30.9					QDU99586.1	38.1	QDV01675.1	62.5	QDV01676.1	35.5	QDV01677.1	67.4
GCA_009002475.1	Candidatus Uabimicrobium amorphum SRT547																					BBM85835.1	39.8	BBM82269.1	59.1	BBM82270.1	31.8	BBM82271.1	66.1
GCA_000242935.3	Opitutaceae bacterium TAV5 TAV5																					AHF90767.1	31	AHF90771.1	53.8	AHF90772.1	31.1	AHF90773.1	65.4
GCA_000972765.1	Verrucomicrobia bacterium IMCC26134 IMCC26134			AKC84162.1	26.6																	AKC83627.1	29.5	AKC83629.1	52	AKC83630.1	31.1	AKC83631.1	65.6
GCA_002310495.1	Nibricoccus aquaticus HZ-65															ATC62562.1	33					ATC66067.1	28.6	ATC64026.1	52.8	ATC64027.1	31.7	ATC64028.1	65
GCA_000019965.1	Opitutus terrae PB90-1 PB90-1	ACB76231.1	25	ACB76231.1	30.3	ACB76233.1	24.3							ACB74750.1	25.4	ACB74749.1	29.1					ACB74169.1	30.3	ACB74165.1	53.4	ACB74164.1	29	ACB74163.1	64.3
GCA_001746835.1	Lacunisphaera limnophila IG16b	AOS45601.1	31.5	AOS45601.1	30.3											AOS46174.1	36.8					AOS43982.1	28.7	AOS45111.1	30.7	AOS43986.1	30.1	AOS43987.1	65
GCA_000025905.1	Coraliomargarita akajimensis DSM 45221 DSM 45221	ADE56052.1	25.7	ADE56052.1	28.5	ADE53987.1	21.2									ADE53096.1	31.1					ADE55123.1	27.1	ADE55127.1	52.7	ADE55128.1	32.6	ADE55129.1	63.4
GCA_000020225.1	Akkermansia muciniphila ATCC BAA-835 ATCC BAA-835	ACD05115.1	26.3	ACD05115.1	25.4																	ACD04350.1	29.3	ACD04346.1	55.5	ACD04345.1	31.6	ACD04344.1	63.9
GCA_001688765.2	Akkermansia muciniphila YL44	ANU60335.1	27.2	ANU60335.1	25.4																	ANU61698.2	29.3	ANU61695.1	55.1	ANU61694.1	31.6	ANU62254.1	63.9
GCA_900097105.1	Akkermansia glycaniphila APytT	SEH69803.1	33.5	SEH69803.1	25																	SEH87028.1	26.7	SEH86981.1	53.4	SEH86969.1	31.8	SEH86958.1	63.4
GCA_001318295.1	Candidatus Xiphinematobacter sp. Idaho Grape Idaho Grape																					ALJ56491.1	25.6	ALJ56487.1	55.1	ALJ56486.1	33.4	ALJ56485.1	64.2
GCA_007475525.1	Methylacidiphilum kamchatkense Kam1 kam1							QDQ43343.1	30.3	QDQ43343.1	25.9	QDQ43343.1	27.9									QDQ42154.1	35.4	QDQ43330.1	54.1	QDQ43331.1	34.2	QDQ43332.1	68
GCA_000019665.1	Methylacidiphilum infernorum V4 V4							ACD84488.1	30.8	ACD84488.1	26.9	ACD84488.1	28.4									ACD82897.1	34.3	ACD84475.1	54.5	ACD84476.1	33.7	ACD84477.1	68
GCA_002998355.1	Victivallales bacterium CCUG 44730 CCUG 44730																							AVM45641.1	25.9			AVM45640.1	27.6
GCA_004299845.1	Verrucomicrobia bacterium S94 S94	QBG47242.1	24.9	QBG47242.1	27.3	QBG46775.1	19.1															QBG48646.1	26.9	QBG48651.1	26.5	QBG48650.1	27.9	QBG48651.1	65
GCA_001017655.1	Kiritimatiella glycovorans L21-Fru-AB																							AKJ64527.1	23.6			AKJ64528.1	27.6
GCA_000648235.2	Neochlamydia sp. S13 S13																							BBI17856.1	30.7			BBI17856.1	30.3
GCA_000253035.1	Parachlamydia acanthamoebae UV-7 UV-7																					CCB87311.1	39.4	CCB87307.1	63.8	CCB87306.1	33.7	CCB87305.1	67.5
GCA_001499655.1	Candidatus Protochlamydia naegleriophila KNic																					CUI17264.1	38.6	CUI17260.1	65.9	CUI17259.1	37.6	CUI17258.1	68.3
GCA_000092785.1	Waddlia chondrophila WSU 86-1044 WSU 86-1044																					ADI38479.1	40.7	ADI38483.1	59.1	ADI38484.1	36	ADI38485.1	68.8
GCA_000237205.1	Simkania negevensis Z Z																							CCB89878.1	29.3			CCB89878.1	30.8

## Sheet: S3 - HZS-A Blast
sseqid	qseqid	annotation	qlen	slen	length	qcover	scover	qstart	qend	sstart	send	blast_pident	blast_evalue	blast_bitscore	gtdb_domain	gtdb_phylum	gtdb_class	gtdb_order	gtdb_family	gtdb_genus	gtdb_species	assembly_accession
WP_099325812.1	SOH05200.1	hydrazine synthase subunit alpha [Candidatus Kuenenia stuttgartiensis]	809	809	809	1	1	1	809	1	809	100	0	1718	Bacteria	Planctomycetota	Brocadiae	Brocadiales	Brocadiaceae	Kuenenia	Kuenenia stuttgartiensis	GCF_900232105.1
MBM4064177.1	SOH05200.1	hypothetical protein FJ266_00805 [Planctomycetes bacterium]	809	809	809	1	1	1	809	1	809	90.1	0	1586	Bacteria	Planctomycetota	Brocadiae	Brocadiales	Brocadiaceae	XYD2-FULL-41-16	XYD2-FULL-41-16 sp016873155	GCA_016873155.1
MBT3354690.1	GAX62882.1	MAG: hypothetical protein HN402_07210 [Candidatus Scalindua sp.]	807	806	805	0.997522	0.998759	1	805	1	805	90.2	0	1553	Bacteria	Planctomycetota	Brocadiae	Brocadiales	Scalinduaceae	Scalindua	Scalindua sp018648405	GCA_018648405.1
OHC03839.1	GAX62882.1	hypothetical protein A3H23_07840 [Planctomycetes bacterium RIFCSPLOWO2_12_FULL_40_19]	807	806	804	0.996283	0.997519	1	804	1	804	88.2	0	1517	Bacteria	Planctomycetota	Brocadiae	Brocadiales	Scalinduaceae	Scalindua	Scalindua sp001828595	GCA_001828595.1
MBS1258721.1	GAX62882.1	Hydrazine synthase subunit alpha [Candidatus Scalindua arabica]	807	806	805	0.997522	0.998759	1	805	1	805	84.6	0	1467	Bacteria	Planctomycetota	Brocadiae	Brocadiales	Scalinduaceae	Scalindua	Scalindua arabica	GCA_018263435.1
MBE7443926.1	SOH05200.1	MAG: hypothetical protein HS132_01130 [Planctomycetia bacterium]	809	810	810	1.00124	1	1	809	1	810	82	0	1459	Bacteria	Planctomycetota	Brocadiae	Brocadiales	Brocadiaceae	Brocadia	Brocadia sp015075005	GCA_015075005.1
MBE7444714.1	SOH05200.1	MAG: hypothetical protein HS132_05490 [Planctomycetia bacterium]	809	810	810	1.00124	1	1	809	1	810	82	0	1459	Bacteria	Planctomycetota	Brocadiae	Brocadiales	Brocadiaceae	Brocadia	Brocadia sp015075005	GCA_015075005.1
MBU6390717.1	SOH05200.1	hypothetical protein KGQ83_00550 [Planctomycetes bacterium]	809	810	810	1.00124	1	1	809	1	810	82	0	1451	Bacteria	Planctomycetota	Brocadiae	Brocadiales	Brocadiaceae	REEB58	REEB58 sp018968795	GCA_018968795.1
WP_255317322.1	SOH05200.1	hypothetical protein [Candidatus Magnetobacterium casensis]	809	809	807	0.997528	0.997528	1	806	1	806	83.5	0	1449	Bacteria	Nitrospirota	Thermodesulfovibrionia	Thermodesulfovibrionales	Magnetobacteriaceae	Magnetobacterium	Magnetobacterium sp002753685	GCF_019173545.1
TVM01297.1	SOH05200.1	MAG: hypothetical protein CV087_11060 [Candidatus Brocadia sp. WS118]	809	827	810	1.00124	0.979444	1	809	18	827	81.5	0	1447	Bacteria	Planctomycetota	Brocadiae	Brocadiales	Brocadiaceae	Brocadia	Brocadia sp007618135	GCA_007618135.1
MBI2470069.1	SOH05200.1	hypothetical protein HYV59_02330 [Planctomycetes bacterium]	809	810	810	1.00124	1	1	809	1	810	81.7	0	1446	Bacteria	Planctomycetota	Brocadiae	Brocadiales	Brocadiaceae	XYD2-FULL-41-16	XYD2-FULL-41-16 sp016188675	GCA_016188675.1
GAB63748.1	SOH05200.1	putative hydrazine hydrolase A subunit [Candidatus Jettenia caeni]	809	810	807	0.997528	0.996296	1	806	1	807	81.8	0	1446	Bacteria	Planctomycetota	Brocadiae	Brocadiales	Brocadiaceae	Jettenia	Jettenia caeni	GCA_000296795.1
WYAU01000111.1_2	SOH05200.1	# 335 # 2767 # -1 # ID=26_2;partial=00;start_type=ATG;rbs_motif=AGGAG/GGAGG;rbs_spacer=11-12bp;gc_cont=0.519	809	811	810	1.00124	0.998767	1	809	1	810	81.4	0	1442	Bacteria	Planctomycetota	Brocadiae	Brocadiales	Brocadiaceae	Brocadia	Brocadia sp011525665	GCA_011525665.1
ODS33869.1	GAX62882.1	hydrazine synthase alpha subunit [Candidatus Scalindua rubra]	807	804	804	0.996283	1	1	804	1	803	83.3	0	1439	Bacteria	Planctomycetota	Brocadiae	Brocadiales	Scalinduaceae	Scalindua	Scalindua rubra_A	GCA_001723765.1
BBO16434.1	SOH05200.1	hydrazine synthase subunit A [Candidatus Brocadia pituitae]	809	810	810	1.00124	1	1	809	1	810	81.4	0	1439	Bacteria	Planctomycetota	Brocadiae	Brocadiales	Brocadiaceae	Brocadia	Brocadia pituitae	GCA_017347445.1
BBO18370.1	SOH05200.1	hydrazine synthase subunit A [Candidatus Brocadia pituitae]	809	810	810	1.00124	1	1	809	1	810	81.4	0	1439	Bacteria	Planctomycetota	Brocadiae	Brocadiales	Brocadiaceae	Brocadia	Brocadia pituitae	GCA_017347445.1
TLD39960.1	SOH05200.1	Hydrazine synthase subunit alpha [Candidatus Jettenia ecosi]	809	810	810	1.00124	1	1	809	1	810	81.2	0	1439	Bacteria	Planctomycetota	Brocadiae	Brocadiales	Brocadiaceae	Jettenia	Jettenia ecosi	GCA_005524015.1
WP_052562261.1	SOH05200.1	hypothetical protein [Candidatus Brocadia sinica]	809	809	810	1.00124	1.00124	1	809	1	809	81.6	0	1438	Bacteria	Planctomycetota	Brocadiae	Brocadiales	Brocadiaceae	Brocadia	Brocadia sinica	GCF_000949635.1
OOP56457.1	SOH05200.1	hypothetical protein AYP45_09005 [Candidatus Brocadia caroliniensis]	809	821	806	0.996292	0.98173	1	805	14	819	80.9	0	1431	Bacteria	Planctomycetota	Brocadiae	Brocadiales	Brocadiaceae	Brocadia	Brocadia caroliniensis	GCA_002009475.1
OHC06568.1	SOH05200.1	hypothetical protein A3J92_02675 [Planctomycetes bacterium RIFOXYC2_FULL_41_27]	809	810	810	1.00124	1	1	809	1	810	80.6	0	1431	Bacteria	Planctomycetota	Brocadiae	Brocadiales	Brocadiaceae	XYD2-FULL-41-16	XYD2-FULL-41-16 sp001828645	GCA_001828645.1
CAADGX010000031.1_2	SOH05200.1	# 157 # 2610 # 1 # ID=31_2;partial=00;start_type=ATG;rbs_motif=GGA/GAG/AGG;rbs_spacer=11-12bp;gc_cont=0.491	809	818	804	0.99382	0.982885	3	806	11	814	81.7	0	1421	Bacteria	Planctomycetota	Brocadiae	Brocadiales	Brocadiaceae	Jettenia	Jettenia sp900696655	GCA_900696655.1
WP_080325085.1	SOH05200.1	hypothetical protein [Candidatus Brocadia sapporoensis]	809	810	807	0.997528	0.996296	1	806	1	807	80.3	0	1418	Bacteria	Planctomycetota	Brocadiae	Brocadiales	Brocadiaceae	Brocadia	Brocadia sapporoensis	GCF_001753675.2
MBO1224992.1	GAX62882.1	hypothetical protein JYX80_11250 [Candidatus Scalindua sediminis]	807	803	804	0.996283	1.00125	1	804	1	802	80.8	0	1399	Bacteria	Planctomycetota	Brocadiae	Brocadiales	Scalinduaceae	Scalindua_A	Scalindua_A sediminis	GCA_017368835.1
KKO20072.1	SOH05200.1	hydrazine synthase subunit A, partial [Candidatus Brocadia fulgida]	809	768	768	0.94932	1	1	767	1	768	82.4	0	1377	Bacteria	Planctomycetota	Brocadiae	Brocadiales	Brocadiaceae	Brocadia	Brocadia fulgida	GCA_000987375.1
RZV91381.1	GAX62882.1	MAG: hypothetical protein EX341_05475 [Candidatus Scalindua sp. SCAELEC01]	807	806	803	0.995043	0.996278	1	803	1	802	78.8	0	1371	Bacteria	Planctomycetota	Brocadiae	Brocadiales	Scalinduaceae	SCAELEC01	SCAELEC01 sp004282745	GCA_004282745.1
MBI4555238.1	SOH05200.1	hypothetical protein HY715_06255 [Planctomycetes bacterium]	809	819	794	0.981459	0.969475	27	809	29	819	64.2	0	1088	Bacteria	Planctomycetota	Brocadiae	Brocadiales	2-02-FULL-50-16-A	2-12-FULL-52-36	2-12-FULL-52-36 sp016209685	GCA_016209685.1
OHC04732.1	SOH05200.1	hypothetical protein A3G17_04095 [Planctomycetes bacterium RIFCSPLOWO2_12_FULL_50_35]	809	815	791	0.97775	0.970552	26	806	27	813	64.9	0	1085	Bacteria	Planctomycetota	Brocadiae	Brocadiales	2-02-FULL-50-16-A	2-02-FULL-50-16-A	2-02-FULL-50-16-A sp001828605	GCA_001828605.1
HID11657.1	SOH05200.1	TPA: hypothetical protein EYP17_10215 [Candidatus Latescibacteria bacterium]	809	687	758	0.936959	1.10335	59	801	42	680	31.7	5.52e-84	291	Bacteria	Latescibacterota	4484-107	B68-G9	B68-G9	B68-G9	B68-G9 sp012962735	GCA_012962735.1
WFWZ01000229.1_2	SOH05200.1	# 93 # 3062 # 1 # ID=229_2;partial=00;start_type=ATG;rbs_motif=AGGA/GGAG/GAGG;rbs_spacer=11-12bp;gc_cont=0.603	809	990	803	0.992583	0.811111	54	806	59	717	29.9	1.41e-76	278	Bacteria	Planctomycetota	Planctomycetia	Pirellulales	Pirellulaceae	S141-3	S141-3 sp015490875	GCA_015490875.1
NOZ20929.1	SOH05200.1	hypothetical protein GXP25_07540 [Planctomycetes bacterium]	809	782	769	0.950556	0.983376	81	806	69	692	28.9	1.91e-69	254	Bacteria	Planctomycetota	Brocadiae	JAADGH01	JAADGH01	JAADGH01	JAADGH01 sp013152475	GCA_013152475.1
MBT3200039.1	SOH05200.1	hypothetical protein HN350_08980 [Phycisphaerales bacterium]	809	1107	745	0.92089	0.67299	103	806	411	1021	27.4	1.75e-64	244	Bacteria	Planctomycetota	Phycisphaerae	SM23-33	SM23-33	BS750m-G57	BS750m-G57 sp018645065	GCA_018645065.1
OQX59288.1	SOH05200.1	hypothetical protein B5M50_03190 [candidate division KSB1 bacterium 4484_219]	809	673	793	0.980222	1.17831	45	801	20	672	27.4	1.61e-61	230	Bacteria	JdFR-76	JdFR-76	JdFR-76	4484-219	4484-219	4484-219 sp002085035	GCA_002085035.1
MBN2476339.1	SOH05200.1	MAG: hypothetical protein JXB62_17130 [Pirellulales bacterium]	809	682	743	0.918418	1.08944	82	801	82	675	30	1.08e-58	222	Bacteria	Planctomycetota	Planctomycetia	Pirellulales	Thermoguttaceae	JAFGRD01	JAFGRD01 sp016935315	GCA_016935315.1
TKJ37866.1	SOH05200.1	hypothetical protein CEE38_07315 [Planctomycetes bacterium B3_Pla]	809	682	734	0.907293	1.07625	82	804	87	671	27.7	1.85e-57	219	Bacteria	Planctomycetota	Phycisphaerae	Sedimentisphaerales	SG8-4	SG8-4	SG8-4 sp005223045	GCA_005223045.1
RJP28504.1	SOH05200.1	hypothetical protein C4527_11760 [Candidatus Omnitrophica bacterium]	809	665	766	0.946848	1.15188	55	795	43	660	26.1	2.62e-57	218	Bacteria	OLB16	OLB16	SURF-12	SURF-12	SURF-12	SURF-12 sp003598175	GCA_003598175.1
NIA28861.1	SOH05200.1	hypothetical protein GWP06_02975 [Actinobacteria bacterium]	809	679	759	0.938195	1.11782	59	796	51	663	27	2.99e-56	215	Bacteria	KSB1	UBA2214	UBA2214	Zgenome-0027	JAADGR01	JAADGR01 sp011682565	GCA_011682565.1
NQT84441.1	SOH05200.1	hypothetical protein HQ563_15565 [bacterium]	809	673	772	0.954265	1.1471	50	801	30	657	26.3	3.71e-56	215	Bacteria	JABMQX01	JABMQX01	JABMQX01	JABMQX01	JABMQX01	JABMQX01 sp013203085	GCA_013203085.1
MBC8472581.1	SOH05200.1	PD40 domain-containing protein [Planctomycetes bacterium]	809	648	732	0.904821	1.12963	82	797	77	642	27.2	1.62e-55	213	Bacteria	Planctomycetota	Phycisphaerae	Sedimentisphaerales	SG8-4	NIOZ-UU13	NIOZ-UU13 sp014384025	GCA_014384025.1
MBN2131455.1	SOH05200.1	hypothetical protein JW741_18285 [Sedimentisphaerales bacterium]	809	594	724	0.894932	1.21886	96	801	10	583	27.8	4.11e-55	210	Bacteria	Planctomycetota	Phycisphaerae	Sedimentisphaerales	SG8-4	PLanc-01	PLanc-01 sp016932895	GCA_016932895.1
SKKK01000420.1_6	SOH05200.1	# 7804 # 9690 # -1 # ID=206_6;partial=00;start_type=ATG;rbs_motif=GGA/GAG/AGG;rbs_spacer=5-10bp;gc_cont=0.608	809	629	734	0.907293	1.16693	82	797	61	625	26.2	1.31e-53	207	Bacteria	Planctomycetota	Planctomycetia	Pirellulales	Pirellulaceae	SKKK01	SKKK01 sp007121535	GCA_007121535.1
PMYB01000030.1_7	SOH05200.1	# 5244 # 7316 # 1 # ID=76_7;partial=00;start_type=ATG;rbs_motif=AGxAGG/AGGxGG;rbs_spacer=5-10bp;gc_cont=0.639	809	691	814	1.00618	1.178	1	798	8	675	27.6	6.48e-53	206	Bacteria	Acidobacteriota	Acidobacteriae	Bryobacterales	Bryobacteraceae	Fen-178	Fen-178 sp003170915	GCA_003170915.1
KPK44835.1	SOH05200.1	hypothetical protein AMJ65_01940 [Phycisphaerae bacterium SG8_4]	809	598	717	0.886279	1.199	96	801	8	584	27.3	1.43e-53	206	Bacteria	Planctomycetota	Phycisphaerae	Sedimentisphaerales	SG8-4	SG8-4	SG8-4 sp001303465	GCA_001303465.1
MBL7040099.1	SOH05200.1	MAG: hypothetical protein ISR77_15785 [Pirellulaceae bacterium]	809	684	729	0.901112	1.06579	82	795	99	678	27.8	1.49e-52	205	Bacteria	Planctomycetota	Planctomycetia	Pirellulales	Pirellulaceae	JADHUC01	JADHUC01 sp016784735	GCA_016784735.1
TNF71234.1	SOH05200.1	hypothetical protein EP299_12330 [Acidobacteria bacterium]	809	650	731	0.903585	1.12462	82	800	73	641	26.1	1.28e-50	199	Bacteria	Acidobacteriota	Thermoanaerobaculia	UBA5704	UBA5704	M0029	M0029 sp006227875	GCA_006227875.1
NIS64883.1	SOH05200.1	hypothetical protein GTO05_06970 [Gemmatimonadales bacterium]	809	668	727	0.89864	1.08832	82	796	70	655	26.5	3.11e-50	198	Bacteria	Gemmatimonadota	Gemmatimonadetes	Gemmatimonadales	GWC2-71-9	WVYX01	WVYX01 sp011772755	GCA_011772755.1
CAIRXZ010000083.1_26	SOH05200.1	# 25680 # 27719 # -1 # ID=83_26;partial=00;start_type=ATG;rbs_motif=GGAG/GAGG;rbs_spacer=5-10bp;gc_cont=0.643	809	680	811	1.00247	1.19265	14	805	18	673	26.6	5.02e-50	197	Bacteria	Acidobacteriota	Acidobacteriae	Bryobacterales	Bryobacteraceae	BOG-224	BOG-224 sp903882645	GCA_903882645.1
PMMJ01000157.1_23	SOH05200.1	# 22193 # 24247 # -1 # ID=230_23;partial=00;start_type=ATG;rbs_motif=AGGAGG;rbs_spacer=5-10bp;gc_cont=0.590	809	685	760	0.939431	1.10949	59	798	59	669	27.9	7.32e-50	197	Bacteria	Acidobacteriota	Acidobacteriae	Acidobacteriales	SbA1	Bog-209	Bog-209 sp003162255	GCA_003162255.1
MBN1360379.1	SOH05200.1	hypothetical protein JW993_07300 [Sedimentisphaerales bacterium]	809	606	733	0.906057	1.20957	83	798	25	595	27.8	4.95e-49	193	Bacteria	Planctomycetota	Phycisphaerae	Sedimentisphaerales	SG8-4	PLanc-01	PLanc-01 sp016927855	GCA_016927855.1
MBN2327098.1	SOH05200.1	hypothetical protein JXR73_08075 [Candidatus Omnitrophica bacterium]	809	681	757	0.935723	1.1116	59	795	47	663	25	3.75e-48	192	Bacteria	OLB16	OLB16	SURF-12	SURF-12	JAFGTC01	JAFGTC01 sp016934335	GCA_016934335.1
HIQ21384.1	SOH05200.1	TPA: hypothetical protein EYH34_09155 [Planctomycetes bacterium]	809	672	731	0.903585	1.0878	85	798	84	667	26.7	3.85e-47	189	Bacteria	Planctomycetota	Planctomycetia	Pirellulales	Thermoguttaceae	SZUA-1497	SZUA-1497 sp015661985	GCA_015661985.1
JAFNGF010000044.1_2	SOH05200.1	# 1290 # 3101 # -1 # ID=44_2;partial=00;start_type=ATG;rbs_motif=GGA/GAG/AGG;rbs_spacer=11-12bp;gc_cont=0.556	809	604	734	0.907293	1.21523	90	809	5	589	26.2	1.45e-47	189	Bacteria	Planctomycetota	Phycisphaerae	Sedimentisphaerales	SG8-4	JAFNGF01	JAFNGF01 sp017885385	GCA_017885385.1
MBN2563740.1	SOH05200.1	hypothetical protein JXQ75_22715 [Phycisphaerae bacterium]	809	729	786	0.97157	1.07819	82	801	68	706	26	1.03e-46	189	Bacteria	Planctomycetota	Phycisphaerae	UBA1845	UTPLA1	JAFGQA01	JAFGQA01 sp016935885	GCA_016935885.1
NOZ75583.1	SOH05200.1	MAG: hypothetical protein GXO90_09480 [FCB group bacterium]	809	548	675	0.834363	1.23175	135	796	1	532	26.7	3.61e-47	187	Bacteria	Marinisomatota	Marinisomatia	Marinisomatales	J089	J089	J089 sp013152835	GCA_013152835.1
MBN2269133.1	SOH05200.1	hypothetical protein JXN61_00875 [Sedimentisphaerales bacterium]	809	665	744	0.919654	1.1188	82	801	75	651	25.9	5.48e-46	186	Bacteria	Planctomycetota	Phycisphaerae	Sedimentisphaerales	SG8-4	JAFGCD01	JAFGCD01 sp016933985	GCA_016933985.1
NLX55487.1	SOH05200.1	hypothetical protein GXY58_10270 [Planctomycetaceae bacterium]	809	613	736	0.909765	1.20065	82	801	6	600	25.8	1.95e-46	186	Bacteria	Planctomycetota	Planctomycetia	Pirellulales	Pirellulaceae	JAAYDI01	JAAYDI01 sp012729315	GCA_012729315.1
RKY59342.1	SOH05200.1	hypothetical protein DRP94_03825, partial [Candidatus Latescibacteria bacterium]	809	356	427	0.527812	1.19944	384	803	5	350	30.2	4.96e-48	184	Bacteria	Latescibacterota	4484-107	B68-G9	B68-G9	B68-G9	B68-G9 sp003645885	GCA_003645885.1
KAA0256223.1	SOH05200.1	hypothetical protein EDX89_02180 [Acidobacteria bacterium]	809	626	762	0.941904	1.21725	51	795	30	619	26.2	6.84e-45	182	Bacteria	Acidobacteriota	Thermoanaerobaculia	UBA5066	UBA5066	RHKY01	RHKY01 sp008363385	GCA_008363385.1
SKOZ01000001.1_21	SOH05200.1	# 31801 # 33747 # 1 # ID=2_21;partial=00;start_type=ATG;rbs_motif=AGxAGG/AGGxGG;rbs_spacer=5-10bp;gc_cont=0.694	809	649	720	0.889988	1.1094	97	799	89	647	26.9	5.08e-45	182	Bacteria	Planctomycetota	Planctomycetia	Pirellulales	Thermoguttaceae	SKOZ01	SKOZ01 sp007119795	GCA_007119795.1
MBL7189954.1	SOH05200.1	hypothetical protein ISS70_26795 [Phycisphaerae bacterium]	809	719	737	0.911001	1.02503	86	805	118	709	25.9	1.55e-44	182	Bacteria	Planctomycetota	Phycisphaerae	Sedimentisphaerales	SG8-4	SG8-4	SG8-4 sp016782865	GCA_016782865.1
MBP1601215.1	SOH05200.1	hypothetical protein H6Q06_1366 [Acidobacteria bacterium]	809	438	501	0.619283	1.14384	99	587	1	411	27.9	3.94e-45	178	Bacteria	Acidobacteriota	UBA6911	UBA6911	UBA6911	JACADW01	JACADW01 sp017860075	GCA_017860075.1
PLEM01000151.1_13	SOH05200.1	# 11081 # 12856 # 1 # ID=66_13;partial=00;start_type=GTG;rbs_motif=None;rbs_spacer=None;gc_cont=0.678	809	592	715	0.883807	1.20777	97	798	64	586	26	1.64e-43	177	Bacteria	Acidobacteriota	Acidobacteriae	Bryobacterales	Bryobacteraceae	Fen-330	Fen-330 sp003137035	GCA_003137035.1
MBP1597832.1	SOH05200.1	hypothetical protein H6Q05_3209 [Acidobacteria bacterium]	809	502	539	0.666255	1.07371	58	587	29	475	28.9	1.25e-43	176	Bacteria	Acidobacteriota	UBA6911	UBA6911	UBA6911	JAFNAG01	JAFNAG01 sp017860135	GCA_017860135.1
SLEY01000276.1_1	SOH05200.1	# 585 # 2525 # 1 # ID=397_1;partial=00;start_type=TTG;rbs_motif=GGA/GAG/AGG;rbs_spacer=5-10bp;gc_cont=0.671	809	647	730	0.902349	1.12828	82	795	68	635	27.3	8.53e-43	176	Bacteria	Planctomycetota	Planctomycetia	Pirellulales	Pirellulaceae	SLMF01	SLMF01 sp007124535	GCA_007124535.1
RPI26383.1	SOH05200.1	hypothetical protein EHM61_11940 [Acidobacteria bacterium]	809	659	771	0.953028	1.16995	46	796	30	650	25	8.07e-42	173	Bacteria	Acidobacteriota	UBA6911	RPQK01	RPQK01	RPQK01	RPQK01 sp003819755	GCA_003819755.1
SLHA01000087.1_72	SOH05200.1	# 92654 # 94207 # -1 # ID=142_72;partial=00;start_type=ATG;rbs_motif=GGA/GAG/AGG;rbs_spacer=5-10bp;gc_cont=0.645	809	518	515	0.636588	0.994208	80	587	48	483	27.6	1.97e-42	172	Bacteria	Latescibacterota	UBA2968	UBA8231	UBA8231	SLHA01	SLHA01 sp007136405	GCA_007136405.1
MBN2369546.1	GAX62882.1	MAG: hypothetical protein JXO72_03590 [Vicinamibacteria bacterium]	807	693	711	0.881041	1.02597	97	796	103	683	25.5	1.67e-40	170	Bacteria	Acidobacteriota	Vicinamibacteria	Fen-336	Fen-336	JAFGSN01	JAFGSN01 sp016934575	GCA_016934575.1
SLMF01000549.1_2	SOH05200.1	# 1326 # 3200 # -1 # ID=547_2;partial=00;start_type=ATG;rbs_motif=None;rbs_spacer=None;gc_cont=0.656	809	625	757	0.935723	1.2112	59	795	19	609	26.6	1.98e-40	169	Bacteria	Planctomycetota	Planctomycetia	Pirellulales	Pirellulaceae	SLMF01	SLMF01 sp007133715	GCA_007133715.1
NPU98101.1	SOH05200.1	hypothetical protein HPY51_12910 [Candidatus Omnitrophica bacterium]	809	695	711	0.878863	1.02302	95	796	104	673	25.2	3.11e-40	169	Bacteria	OLB16	OLB16	SURF-12	SURF-12	JABLXU01	JABLXU01 sp013177805	GCA_013177805.1
CAIPEB010000336.1_13	SOH05200.1	# 31337 # 33319 # 1 # ID=336_13;partial=00;start_type=ATG;rbs_motif=GGA/GAG/AGG;rbs_spacer=5-10bp;gc_cont=0.617	809	661	760	0.939431	1.14977	50	794	62	647	25.1	5.41e-40	168	Bacteria	Planctomycetota	Planctomycetia	Pirellulales	Pirellulaceae	CAIPEB01	CAIPEB01 sp903863885	GCA_903863885.1
MBI2506116.1	SOH05200.1	hypothetical protein HYW07_23110 [Candidatus Latescibacteria bacterium]	809	485	513	0.634116	1.05773	83	587	36	457	28.5	8.05e-41	167	Bacteria	Latescibacterota	UBA2968	UBA8231	UBA8231	SICG01	SICG01 sp016187725	GCA_016187725.1
MAE70253.1	SOH05200.1	hypothetical protein CME06_07260 [Gemmatimonadetes bacterium]	809	509	541	0.668727	1.06287	54	587	19	471	27.7	3.07e-40	166	Bacteria	Gemmatimonadota_A	GCA-2686955	GCA-2686955	GCA-2686955	GCA-2686955	GCA-2686955 sp002686955	GCA_002686955.1
CAITNQ010000037.1_4	SOH05200.1	# 3508 # 5067 # -1 # ID=37_4;partial=00;start_type=ATG;rbs_motif=AGGAG;rbs_spacer=5-10bp;gc_cont=0.699	809	520	516	0.637824	0.992308	84	587	52	484	27.1	8.68e-38	159	Bacteria	Latescibacterota	UBA2968	UBA8231	UBA8231	CAITNQ01	CAITNQ01 sp903893785	GCA_903893785.1
PMBP01000228.1_4	SOH05200.1	# 5391 # 7283 # -1 # ID=182_4;partial=00;start_type=ATG;rbs_motif=GGAG/GAGG;rbs_spacer=5-10bp;gc_cont=0.598	809	631	724	0.894932	1.14739	84	797	61	621	25.1	9.33e-36	155	Bacteria	Planctomycetota	Phycisphaerae	Sedimentisphaerales	Anaerohalosphaeraceae	FEN-1350	FEN-1350 sp003152975	GCA_003152975.1
OQB38965.1	SOH05200.1	hypothetical protein BWY06_01831 [Candidatus Latescibacteria bacterium ADurb.Bin168]	809	627	740	0.91471	1.18022	59	792	40	625	25	4.97e-36	155	Bacteria	Latescibacterota	MWCZ01	MWCZ01	MWCZ01	MWCZ01	MWCZ01 sp002070295	GCA_002070295.1
WP_011698481.1	GAX62882.1	PD40 domain-containing protein [Syntrophobacter fumaroxidans]	807	646	762	0.944238	1.17957	55	795	39	634	25.5	7.95e-36	155	Bacteria	Desulfobacterota	Syntrophobacteria	Syntrophobacterales	Syntrophobacteraceae	Syntrophobacter	Syntrophobacter fumaroxidans	GCF_000014965.1
MBS1876216.1	SOH05200.1	hypothetical protein JSU00_23585 [Acidobacteria bacterium]	809	631	729	0.901112	1.15531	82	798	72	618	24.6	1.68e-35	154	Bacteria	Acidobacteriota	Acidobacteriae	Bryobacterales	Bryobacteraceae	TMP-7	TMP-7 sp018268715	GCA_018268715.1
MBN1441618.1	SOH05200.1	hypothetical protein JXA90_02865 [Planctomycetes bacterium]	809	664	732	0.904821	1.10241	95	798	74	649	25	4.06e-35	153	Bacteria	Planctomycetota	UBA8108	UBA8108	UBA8108	JAFGKN01	JAFGKN01 sp016928605	GCA_016928605.1
NLH17073.1	SOH05200.1	hypothetical protein GX455_10885 [Phycisphaerae bacterium]	809	598	730	0.902349	1.22074	83	797	34	591	24.8	7e-35	152	Bacteria	Planctomycetota	Phycisphaerae	Sedimentisphaerales	Anaerohalosphaeraceae	FEN-1350	FEN-1350 sp012517095	GCA_012517095.1
NUQ65497.1	SOH05200.1	MAG: hypothetical protein HUU20_23765 [Pirellulales bacterium]	809	598	717	0.886279	1.199	96	796	21	578	25.4	2.28e-34	150	Bacteria	Planctomycetota	Planctomycetia	Pirellulales	Thermoguttaceae	JABWBD01	JABWBD01 sp013360685	GCA_013360685.1
NMC21552.1	SOH05200.1	MAG: hypothetical protein GYA33_14175 [Thermogutta sp.]	809	711	760	0.939431	1.06892	82	809	69	694	24.1	1.38e-33	149	Bacteria	Planctomycetota	Planctomycetia	Pirellulales	Thermoguttaceae	Thermogutta	Thermogutta sp012798155	GCA_012798155.1
MBN2593792.1	SOH05200.1	hypothetical protein JXA81_09820, partial [Sedimentisphaerales bacterium]	809	469	568	0.702101	1.21109	251	801	1	456	25.9	1.8e-34	148	Bacteria	Planctomycetota	Phycisphaerae	Sedimentisphaerales	SG8-4	JAFGPJ01	JAFGPJ01 sp016936275	GCA_016936275.1
PLX82851.1	SOH05200.1	MAG: hypothetical protein C0617_13355 [Desulfuromonas sp.]	809	613	706	0.872682	1.15171	98	799	80	610	25.1	2.77e-33	147	Bacteria	Desulfobacterota	Desulfuromonadia	Desulfuromonadales	BM501	BM501	BM501 sp002868845	GCA_002868845.1
MBT7864103.1	SOH05200.1	hypothetical protein HN712_27580 [Gemmatimonadetes bacterium]	809	526	543	0.671199	1.03232	56	587	42	494	26.3	1.03e-33	147	Bacteria	Latescibacterota	UBA2968	UBA8231	UBA8231	UBA12574	UBA12574 sp018673255	GCA_018673255.1
WP_148596139.1	SOH05200.1	hypothetical protein [Aquisphaera giovannonii]	809	608	730	0.902349	1.20066	82	798	19	596	26	4.73e-33	146	Bacteria	Planctomycetota	Planctomycetia	Isosphaerales	Isosphaeraceae	Aquisphaera	Aquisphaera giovannonii	GCF_008087625.1
DHGK01000293.1_7	SOH05200.1	# 10322 # 12238 # 1 # ID=60_7;partial=00;start_type=ATG;rbs_motif=AGxAG;rbs_spacer=11-12bp;gc_cont=0.740	809	639	737	0.911001	1.15336	83	799	56	621	25.1	4.76e-32	144	Bacteria	Planctomycetota	UBA8108	UBA8890	UBA8898	UBA8898	UBA8898 sp002402755	GCA_002402755.1
CAIVVT010000288.1_147	SOH05200.1	# 165721 # 167610 # -1 # ID=288_147;partial=00;start_type=ATG;rbs_motif=3Base/5BMM;rbs_spacer=13-15bp;gc_cont=0.608	809	630	712	0.880099	1.13016	97	792	98	627	25.8	5.92e-32	143	Bacteria	Acidobacteriota	Acidobacteriae	Bryobacterales	Bryobacteraceae	CAIVVT01	CAIVVT01 sp903909435	GCA_903909435.1
MBK8478051.1	SOH05200.1	MAG: hypothetical protein IPL39_17630 [Opitutaceae bacterium]	809	678	751	0.928307	1.10767	82	800	86	665	24.4	1.12e-31	143	Bacteria	Verrucomicrobiota	Verrucomicrobiae	Opitutales	Opitutaceae	CAJCBL01	CAJCBL01 sp016711225	GCA_016711225.1
WP_146528051.1	SOH05200.1	hypothetical protein [Novipirellula artificiosorum]	809	663	764	0.944376	1.15234	59	800	62	663	24.7	4.28e-31	141	Bacteria	Planctomycetota	Planctomycetia	Pirellulales	Pirellulaceae	Novipirellula	Novipirellula artificiosorum	GCF_007860135.1
MBE2216304.1	SOH05200.1	hypothetical protein IAE82_20695 [Opitutaceae bacterium]	809	633	770	0.951792	1.21643	59	795	24	618	24.8	1.1e-30	139	Bacteria	Verrucomicrobiota	Verrucomicrobiae	Opitutales	Opitutaceae	J108	J108 sp014879845	GCA_014879845.1
CAIVVT010000230.1_21	SOH05200.1	# 23036 # 24826 # 1 # ID=230_21;partial=00;start_type=ATG;rbs_motif=GGA/GAG/AGG;rbs_spacer=5-10bp;gc_cont=0.621	809	597	710	0.877627	1.18928	97	792	65	594	26.2	2.6e-30	138	Bacteria	Acidobacteriota	Acidobacteriae	Bryobacterales	Bryobacteraceae	CAIVVT01	CAIVVT01 sp903909435	GCA_903909435.1
NLH72743.1	SOH05200.1	hypothetical protein GX456_06795 [Verrucomicrobia bacterium]	809	712	772	0.954265	1.08427	62	801	92	702	24.7	9.87e-30	137	Bacteria	Verrucomicrobiota	Verrucomicrobiae	Pedosphaerales	J093	JAAYVR01	JAAYVR01 sp012517065	GCA_012517065.1
MBM2844854.1	SOH05200.1	alpha protein [Bacteroidetes bacterium]	809	744	818	1.01112	1.09946	59	796	43	740	22.6	3.52e-29	135	Bacteria	Bacteroidota	UBA10030	UBA10030	UBA6906	JAERML01	JAERML01 sp016844425	GCA_016844425.1
MBE7501125.1	SOH05200.1	hypothetical protein HS113_12610 [Verrucomicrobiales bacterium]	809	653	757	0.935723	1.15926	59	792	29	633	23	9.36e-29	134	Bacteria	Verrucomicrobiota	Verrucomicrobiae	Pedosphaerales	J093	DSVZ01	DSVZ01 sp015075445	GCA_015075445.1
WP_165230025.1	SOH05200.1	hypothetical protein [Aquisphaera sp. JC669]	809	589	715	0.883807	1.21392	99	798	17	577	24.6	1.05e-28	133	Bacteria	Planctomycetota	Planctomycetia	Isosphaerales	Isosphaeraceae	Aquisphaera	Aquisphaera sp011064615	GCF_011064615.1
NOG45595.1	SOH05200.1	hypothetical protein HND50_10200 [Calditrichaeota bacterium]	809	742	777	0.960445	1.04717	81	796	81	738	22.4	1.04e-27	131	Bacteria	Calditrichota	Calditrichia	Calditrichales	J004	JABFGF01	JABFGF01 sp013112635	GCA_013112635.1
NUQ42621.1	GAX62882.1	MAG: hypothetical protein HUU32_14625 [Calditrichaceae bacterium]	807	740	753	0.933086	1.01757	101	796	101	739	25.2	1.8e-27	130	Bacteria	Calditrichota	Calditrichia	RBG-13-44-9	J042	JABWBP01	JABWBP01 sp013360445	GCA_013360445.1
WP_012375768.1	SOH05200.1	hypothetical protein [Opitutus terrae]	809	683	782	0.966625	1.14495	59	798	46	668	24.3	1.38e-26	127	Bacteria	Verrucomicrobiota	Verrucomicrobiae	Opitutales	Opitutaceae	Opitutus	Opitutus terrae	GCF_000019965.1
MBK6733832.1	SOH05200.1	MAG: PD40 domain-containing protein [bacterium]	809	679	745	0.92089	1.0972	104	794	96	678	23.5	5.6e-26	125	Bacteria	Krumholzibacteriota	Krumholzibacteria	LZORAL124-64-63	LZORAL124-64-63	CAINDZ01	CAINDZ01 sp016703265	GCA_016703265.1
WYBG01000125.1_3	GAX62882.1	# 959 # 3181 # -1 # ID=618_3;partial=00;start_type=ATG;rbs_motif=AGGA;rbs_spacer=5-10bp;gc_cont=0.599	807	741	752	0.931846	1.01484	101	796	101	739	24.5	2.15e-25	124	Bacteria	Calditrichota	Calditrichia	RBG-13-44-9	J042	JABWBP01	JABWBP01 sp011526015	GCA_011526015.1
MBK8167721.1	SOH05200.1	MAG: PD40 domain-containing protein [bacterium]	809	676	742	0.917182	1.09763	104	794	93	675	23	9.73e-26	124	Bacteria	Krumholzibacteriota	Krumholzibacteria	LZORAL124-64-63	LZORAL124-64-63	CAINDZ01	CAINDZ01 sp016712675	GCA_016712675.1
WFTM01000323.1_4	SOH05200.1	# 2997 # 4853 # -1 # ID=323_4;partial=00;start_type=ATG;rbs_motif=AGGAGG;rbs_spacer=5-10bp;gc_cont=0.545	809	619	718	0.887515	1.15994	96	794	79	617	22.6	2.27e-25	123	Bacteria	KSB1	UBA2214	DRLW01	DRLW01	DRLW01	DRLW01 sp015485525	GCA_015485525.1
MBM4116875.1	SOH05200.1	hypothetical protein FJ251_03905 [bacterium]	809	658	741	0.915946	1.12614	104	794	87	657	21.9	6.51e-25	122	Bacteria	Krumholzibacteriota	Krumholzibacteria	JACNKJ01	JACNKJ01	VGXI01	VGXI01 sp016873475	GCA_016873475.1
HHL71071.1	SOH05200.1	MAG TPA: hypothetical protein ENJ29_01055 [Bacteroidetes bacterium]	809	630	716	0.885043	1.13651	99	794	94	629	22.3	2.34e-24	120	Bacteria	KSB1	UBA2214	DRLW01	DRLW01	DRLW01	DRLW01 sp011375275	GCA_011375275.1
CAADGV010000030.1_40	GAX62882.1	# 47795 # 50035 # 1 # ID=30_40;partial=00;start_type=ATG;rbs_motif=GGAG/GAGG;rbs_spacer=5-10bp;gc_cont=0.534	807	747	756	0.936803	1.01205	101	793	101	742	22.8	4.77e-24	119	Bacteria	Bacteroidota	UBA10030	UBA10030	UBA6906	CAADGV01	CAADGV01 sp900696645	GCA_900696645.1
MBK8229676.1	GAX62882.1	MAG: PD40 domain-containing protein [Candidatus Eisenbacteria bacterium]	807	661	748	0.92689	1.13162	105	791	81	660	23.4	3.42e-23	116	Bacteria	Eisenbacteria	RBG-16-71-46	CAIMUX01	CAIMUX01	JADJQY01	JADJQY01 sp016712505	GCA_016712505.1
PTY02814.1	SOH05200.1	hypothetical protein DB347_22990 [Opitutaceae bacterium EW11]	809	631	734	0.907293	1.16323	82	800	66	623	23.7	3.67e-21	110	Bacteria	Verrucomicrobiota	Verrucomicrobiae	Opitutales	Opitutaceae	EW11	EW11 sp003054665	GCA_003054665.1
WP_168175829.1	SOH05200.1	hypothetical protein [Thermogutta terrifontis]	809	618	767	0.948084	1.2411	59	796	8	611	23.2	3.48e-21	110	Bacteria	Planctomycetota	Planctomycetia	Pirellulales	Thermoguttaceae	Thermogutta	Thermogutta terrifontis	GCF_002277955.1
MBE0565279.1	SOH05200.1	MAG: PD40 domain-containing protein [Krumholzibacteria bacterium]	809	679	750	0.92707	1.10457	104	794	96	678	21.9	2.48e-21	110	Bacteria	Krumholzibacteriota	Krumholzibacteria	LZORAL124-64-63	LZORAL124-64-63	LZORAL124-64-63	LZORAL124-64-63 sp014859985	GCA_014859985.1
JADGEP010000054.1_10	SOH05200.1	# 6987 # 9005 # -1 # ID=499_10;partial=00;start_type=ATG;rbs_motif=GGAG/GAGG;rbs_spacer=5-10bp;gc_cont=0.616	809	673	754	0.932015	1.12036	104	794	87	670	22.1	5.63e-21	109	Bacteria	Krumholzibacteriota	Krumholzibacteria	LZORAL124-64-63	LZORAL124-64-63	LZORAL124-64-63	LZORAL124-64-63 sp016744275	GCA_016744275.1
SXXH01000211.1_2	SOH05200.1	# 949 # 3774 # -1 # ID=190_2;partial=00;start_type=GTG;rbs_motif=AGGA;rbs_spacer=5-10bp;gc_cont=0.699	809	942	645	0.797281	0.684713	244	806	225	778	23.6	1.19e-20	109	Bacteria	Planctomycetota	UBA1135	UBA1135	GCA-002686595	SXXH01	SXXH01 sp005789645	GCA_005789645.1
MBQ2820072.1	GAX62882.1	MAG: hypothetical protein IJF17_00640 [Thermoguttaceae bacterium]	807	776	758	0.939281	0.976804	111	791	88	738	22.7	7.17e-21	109	Bacteria	Planctomycetota	Planctomycetia	Pirellulales	Thermoguttaceae	RGIG3701	RGIG3701 sp017408405	GCA_017408405.1
CAAGNL010000117.1_2	GAX62882.1	# 748 # 3726 # 1 # ID=117_2;partial=00;start_type=ATG;rbs_motif=None;rbs_spacer=None;gc_cont=0.655	807	993	797	0.987608	0.802618	92	789	320	966	23.7	2.15e-20	108	Bacteria	Verrucomicrobiota	Kiritimatiellae	RFP12	UBA1067	RUG572	RUG572 sp900771305	GCA_900771305.1
JADFCT010000249.1_2	SOH05200.1	# 2051 # 3799 # 1 # ID=164_2;partial=00;start_type=ATG;rbs_motif=GGAGG;rbs_spacer=5-10bp;gc_cont=0.594	809	583	744	0.919654	1.27616	60	792	33	581	23.7	1.61e-20	107	Bacteria	Sumerlaeota	Sumerlaeia	JADFCT01	JADFCT01	JADFCT01	JADFCT01 sp017161665	GCA_017161665.1
NLX55161.1	SOH05200.1	hypothetical protein GXY58_08610 [Planctomycetaceae bacterium]	809	856	754	0.932015	0.880841	78	794	199	808	22.4	9.86e-20	106	Bacteria	Planctomycetota	Planctomycetia	Pirellulales	Pirellulaceae	JAAYDI01	JAAYDI01 sp012729315	GCA_012729315.1
RIK57578.1	SOH05200.1	hypothetical protein DCC62_29820 [candidate division KSB1 bacterium]	809	623	721	0.891224	1.1573	95	794	79	622	22.3	1.38e-19	105	Bacteria	KSB1	UBA2214	DRLW01	QEVD01	QEVD01	QEVD01 sp003576975	GCA_003576975.1
RLD29573.1	SOH05200.1	hypothetical protein DRI75_02780 [Bacteroidetes bacterium]	809	446	541	0.668727	1.213	51	587	9	411	23.3	5.89e-20	104	Bacteria	Bacteroidota	Bacteroidia	Flavobacteriales	Flavobacteriaceae	PRS1	PRS1 sp003650305	GCA_003650305.1
MBE6425170.1	GAX62882.1	hypothetical protein E7029_04140 [Planctomycetaceae bacterium]	807	842	827	1.02478	0.982185	49	791	73	791	21.4	3.84e-19	104	Bacteria	Planctomycetota	Planctomycetia	Pirellulales	Thermoguttaceae	RGIG3701	RGIG3701 sp015062085	GCA_015062085.1
RIK81630.1	SOH05200.1	hypothetical protein DCC68_08210 [Planctomycetes bacterium]	809	778	695	0.859085	0.893316	48	721	17	549	24.2	3.52e-19	104	Bacteria	Planctomycetota	Planctomycetia	Pirellulales	PLA5	PLA5	PLA5 sp003576845	GCA_003576845.1
RMF61662.1	GAX62882.1	hypothetical protein D6748_01100, partial [Calditrichaeota bacterium]	807	406	455	0.563817	1.12069	363	793	12	402	27.5	9.04e-20	103	Bacteria	Calditrichota	Calditrichia	RBG-13-44-9	J042	J075	J075 sp003695285	GCA_003695285.1
NNF06513.1	SOH05200.1	hypothetical protein HKN21_07110 [Candidatus Eisenbacteria bacterium]	809	684	628	0.776267	0.918129	104	689	91	558	22.3	6.71e-19	103	Bacteria	Eisenbacteria	RBG-16-71-46	JABDJR01	JABDJR01	JABDJR01	JABDJR01 sp013003415	GCA_013003415.1
HBE40917.1	SOH05200.1	TPA: hypothetical protein DDW27_06865 [Bacteroidales bacterium]	809	484	508	0.627936	1.04959	83	587	68	447	23.8	3.52e-19	102	Bacteria	Bacteroidota	Bacteroidia	Bacteroidales	VadinHA17	LD21	LD21 sp003501665	GCA_003501665.1
MBK7369701.1	SOH05200.1	MAG: PD40 domain-containing protein [Candidatus Eisenbacteria bacterium]	809	644	755	0.933251	1.17236	80	794	52	643	20.3	2.44e-18	101	Bacteria	Eisenbacteria	RBG-16-71-46	RBG-16-71-46	RBG-16-71-46	CAIXRL01	CAIXRL01 sp016710095	GCA_016710095.1
MBR0193576.1	GAX62882.1	MAG: hypothetical protein IJQ31_16080 [Thermoguttaceae bacterium]	807	798	756	0.936803	0.947368	111	791	126	756	23.1	2.51e-18	101	Bacteria	Planctomycetota	Planctomycetia	Pirellulales	Thermoguttaceae	RGIG3701	RGIG3701 sp017447865	GCA_017447865.1
MBQ9454568.1	GAX62882.1	MAG: hypothetical protein IJU53_02735 [Thermoguttaceae bacterium]	807	806	758	0.939281	0.940447	111	791	126	756	23	2.54e-18	101	Bacteria	Planctomycetota	Planctomycetia	Pirellulales	Thermoguttaceae	RGIG3701	RGIG3701 sp017454585	GCA_017454585.1
CAIVKH010000333.1_14	SOH05200.1	# 17417 # 19948 # -1 # ID=333_14;partial=00;start_type=ATG;rbs_motif=None;rbs_spacer=None;gc_cont=0.585	809	844	781	0.965389	0.925355	74	790	158	784	21.6	2.68e-18	101	Bacteria	Verrucomicrobiota	Kiritimatiellae	LD1-PB3	CAIVKH01	CAIVKH01	CAIVKH01 sp903906425	GCA_903906425.1
CAIXCY010000079.1_51	SOH05200.1	# 66238 # 67674 # -1 # ID=79_51;partial=00;start_type=ATG;rbs_motif=TAAAAA;rbs_spacer=14bp;gc_cont=0.431	809	479	513	0.634116	1.07098	79	587	57	441	24	8.04e-19	101	Bacteria	Bacteroidota	Bacteroidia	Bacteroidales	Prolixibacteraceae	JAAFHB01	JAAFHB01 sp903918045	GCA_903918045.1
QKGJ01000116.1_1	SOH05200.1	# 2 # 1432 # 1 # ID=225_1;partial=10;start_type=Edge;rbs_motif=None;rbs_spacer=None;gc_cont=0.522	809	477	509	0.629172	1.06709	346	796	39	472	23.6	3.34e-18	99.8	Bacteria	Bacteroidota	UBA10030	UBA10030	UBA6906	SZUA-287	SZUA-287 sp003251275	GCA_003251275.1
PKP12418.1	SOH05200.1	hypothetical protein CVU08_10645 [Bacteroidetes bacterium HGW-Bacteroidetes-3]	809	473	493	0.609394	1.04228	97	587	74	438	22.9	5.75e-18	99	Bacteria	Bacteroidota	Bacteroidia	Flavobacteriales	Flavobacteriaceae	Lutibacter	Lutibacter sp002842505	GCA_002842505.1
CAIVSK010000367.1_8	GAX62882.1	# 6816 # 10139 # 1 # ID=367_8;partial=00;start_type=ATG;rbs_motif=None;rbs_spacer=None;gc_cont=0.606	807	1108	730	0.904585	0.658845	56	721	395	981	22.6	3.91e-17	98.2	Bacteria	Verrucomicrobiota	Verrucomicrobiae	Verrucomicrobiales	Akkermansiaceae	Luteolibacter	Luteolibacter sp903908495	GCA_903908495.1
DIWB01000016.1_50	SOH05200.1	# 54040 # 55425 # -1 # ID=3_50;partial=00;start_type=ATG;rbs_motif=AAA;rbs_spacer=15bp;gc_cont=0.480	809	462	493	0.609394	1.0671	97	587	59	424	23.7	9.38e-18	98.2	Bacteria	Bacteroidota	Bacteroidia	Bacteroidales	VadinHA17	LD21	LD21 sp002428385	GCA_002428385.1
TWT84619.1	GAX62882.1	hypothetical protein CA13_60990 [Planctomycetes bacterium CA13]	807	989	799	0.990087	0.807887	74	804	305	960	21.9	4.79e-17	97.8	Bacteria	Planctomycetota	Planctomycetia	Pirellulales	Pirellulaceae	Novipirellula	Novipirellula sp007859835	GCA_007859835.1
PLLX01000271.1_13	SOH05200.1	# 16906 # 18342 # -1 # ID=64_13;partial=00;start_type=ATG;rbs_motif=AATAA;rbs_spacer=7bp;gc_cont=0.402	809	479	536	0.662546	1.119	59	587	35	441	24.1	1.9e-17	97.4	Bacteria	Bacteroidota	Bacteroidia	Bacteroidales	VadinHA17	LD21	LD21 sp003141415	GCA_003141415.1
CAIKHZ010000290.1_2	GAX62882.1	# 1421 # 4753 # -1 # ID=290_2;partial=00;start_type=ATG;rbs_motif=None;rbs_spacer=None;gc_cont=0.569	807	1111	815	1.00991	0.733573	56	791	398	1069	21.8	1.17e-16	96.7	Bacteria	Verrucomicrobiota	Verrucomicrobiae	Verrucomicrobiales	Akkermansiaceae	Luteolibacter	Luteolibacter sp903827375	GCA_903827375.1
NOZ03846.1	SOH05200.1	MAG: hypothetical protein GXO92_04450 [FCB group bacterium]	809	465	511	0.631644	1.09892	81	587	60	440	23.5	3.04e-17	96.7	Bacteria	Marinisomatota	Marinisomatia	Marinisomatales	J089	JAADGP01	JAADGP01 sp013152315	GCA_013152315.1
CAJBBX010000115.1_78	SOH05200.1	# 104641 # 107448 # 1 # ID=115_78;partial=00;start_type=ATG;rbs_motif=AGGA;rbs_spacer=5-10bp;gc_cont=0.703	809	936	698	0.862794	0.745726	74	721	295	846	22.6	1.06e-16	96.7	Bacteria	Armatimonadota	Chthonomonadetes	Chthonomonadales	CAJBBX01	CAJBBX01	CAJBBX01 sp903951425	GCA_903951425.1
MBI2806470.1	SOH05200.1	hypothetical protein HYX68_15930 [Planctomycetes bacterium]	809	1003	895	1.1063	0.892323	59	804	56	882	22.2	1.11e-16	96.7	Bacteria	Planctomycetota	Planctomycetia	Gemmatales	Gemmataceae	SIAQ01	SIAQ01 sp016191165	GCA_016191165.1
MBQ6621021.1	SOH05200.1	MAG: PD40 domain-containing protein [Thermoguttaceae bacterium]	809	989	713	0.881335	0.72093	132	801	419	972	22.3	1.45e-16	96.3	Bacteria	Planctomycetota	Planctomycetia	Pirellulales	Thermoguttaceae	RUG695	RUG695 sp017434455	GCA_017434455.1
NPV46004.1	SOH05200.1	hypothetical protein HPY69_03525 [Armatimonadetes bacterium]	809	1066	717	0.886279	0.672608	108	794	400	941	21.1	1.52e-16	96.3	Bacteria	Armatimonadota	UBA5377	UBA5377	JABLXH01	JABLXH01	JABLXH01 sp013178155	GCA_013178155.1
NLS96735.1	GAX62882.1	hypothetical protein GXX96_31765 [Planctomycetaceae bacterium]	807	1086	738	0.914498	0.679558	76	789	332	880	23.2	2.01e-16	95.9	Bacteria	Planctomycetota	Planctomycetia	Pirellulales	Thermoguttaceae	JAAYAY01	JAAYAY01 sp012719125	GCA_012719125.1
MBL7223162.1	SOH05200.1	MAG: beta-propeller fold lactonase family protein [Candidatus Brocadiae bacterium]	809	1310	731	0.903585	0.558015	96	801	75	643	21.9	2.22e-16	95.9	Bacteria	Planctomycetota	PUPC01	DSUN01	DSUN01	BS750m-G60	BS750m-G60 sp016782825	GCA_016782825.1
MCL2744311.1	GAX62882.1	NPCBM/NEW2 domain-containing protein [Planctomycetaceae bacterium]	807	936	777	0.962825	0.830128	74	791	226	888	21.8	1.82e-16	95.9	Bacteria	Planctomycetota	Planctomycetia	Pirellulales	Thermoguttaceae	WRKP01	WRKP01 sp009783865	GCA_009783865.1
MBI3608196.1	SOH05200.1	PD40 domain-containing protein [Nitrospirae bacterium]	809	811	651	0.804697	0.802713	191	796	158	703	24	2.13e-16	95.5	Bacteria	Nitrospirota	Nitrospiria	2-01-FULL-66-17	2-01-FULL-66-17	2-01-FULL-66-17	2-01-FULL-66-17 sp016201825	GCA_016201825.1
CADCPA010000328.1_10	SOH05200.1	# 11677 # 14889 # 1 # ID=328_10;partial=00;start_type=ATG;rbs_motif=None;rbs_spacer=None;gc_cont=0.665	809	1071	735	0.908529	0.686275	113	792	200	785	22.2	3.46e-16	95.1	Bacteria	Verrucomicrobiota	Kiritimatiellae	RFP12	UBA1067	RUG572	RUG572 sp902803135	GCA_902803135.1
MBT3296606.1	SOH05200.1	hypothetical protein HN383_15160 [Verrucomicrobia bacterium]	809	992	743	0.918418	0.748992	91	792	232	819	22.6	3.3e-16	95.1	Bacteria	Verrucomicrobiota	Kiritimatiellae	UBA8416	JABMPJ01	JABMPJ01	JABMPJ01 sp018648805	GCA_018648805.1
CAISJD010000117.1_20	SOH05200.1	# 29914 # 32721 # 1 # ID=117_20;partial=00;start_type=ATG;rbs_motif=AGGA;rbs_spacer=5-10bp;gc_cont=0.711	809	936	774	0.956737	0.826923	74	793	295	909	22	3.17e-16	95.1	Bacteria	Armatimonadota	Chthonomonadetes	Chthonomonadales	CAJBBX01	CAJBBX01	CAJBBX01 sp903885605	GCA_903885605.1
MBM3473113.1	SOH05200.1	hypothetical protein FJX75_07605 [Armatimonadetes bacterium]	809	1110	635	0.78492	0.572072	108	719	437	914	22.7	4.65e-16	94.7	Bacteria	Armatimonadota	UBA5377	UBA5377	VGFC01	VGFC01	VGFC01 sp016869045	GCA_016869045.1
MBA4147773.1	GAX62882.1	hypothetical protein H0X66_06625 [Verrucomicrobia bacterium]	807	1091	706	0.874845	0.647113	132	799	412	972	22.7	4.58e-16	94.7	Bacteria	Verrucomicrobiota	Verrucomicrobiae	Pedosphaerales	JACDHS01	JACDHS01	JACDHS01 sp013820875	GCA_013820875.1
CADCCQ010000099.1_4	SOH05200.1	# 4198 # 6375 # -1 # ID=99_4;partial=00;start_type=ATG;rbs_motif=AGGAG;rbs_spacer=5-10bp;gc_cont=0.634	809	726	734	0.907293	1.01102	91	792	93	674	23	3.3e-16	94.7	Bacteria	Verrucomicrobiota	Kiritimatiellae	RFP12	UBA1067	UBA1067	UBA1067 sp902799955	GCA_902799955.1
HAQ17858.1	SOH05200.1	TPA: hypothetical protein DCR40_01340 [Prolixibacteraceae bacterium]	809	473	508	0.627936	1.074	84	587	56	436	21.9	1.8e-16	94.4	Bacteria	Bacteroidota	Bacteroidia	Bacteroidales	Prolixibacteraceae	UBA6024	UBA6024 sp003457135	GCA_003457135.1
JADGPT010000008.1_15	SOH05200.1	# 19437 # 20873 # -1 # ID=201_15;partial=00;start_type=ATG;rbs_motif=TAA;rbs_spacer=12bp;gc_cont=0.403	809	479	536	0.662546	1.119	59	587	35	441	23.5	1.88e-16	94.4	Bacteria	Bacteroidota	Bacteroidia	Bacteroidales	VadinHA17	LD21	LD21 sp017882345	GCA_017882345.1
MBR0192926.1	SOH05200.1	MAG: NPCBM/NEW2 domain-containing protein [Thermoguttaceae bacterium]	809	939	852	1.05315	0.907348	35	809	192	908	22.2	5.51e-16	94.4	Bacteria	Planctomycetota	Planctomycetia	Pirellulales	Thermoguttaceae	RGIG3701	RGIG3701 sp017447865	GCA_017447865.1
MBQ9454108.1	SOH05200.1	MAG: NPCBM/NEW2 domain-containing protein [Thermoguttaceae bacterium]	809	938	864	1.06799	0.921109	24	809	180	907	22.7	7.24e-16	94	Bacteria	Planctomycetota	Planctomycetia	Pirellulales	Thermoguttaceae	RGIG3701	RGIG3701 sp017454585	GCA_017454585.1
WP_165281004.1	SOH05200.1	PD40 domain-containing protein [Wenzhouxiangella sp. XN24]	809	961	831	1.02719	0.864724	59	801	44	816	22.4	7.37e-16	94	Bacteria	Proteobacteria	Gammaproteobacteria	XN24	XN24	XN24	XN24 sp011064545	GCF_011064545.1
URAV01000027.1_10	SOH05200.1	# 18947 # 21430 # -1 # ID=27_10;partial=00;start_type=ATG;rbs_motif=AAA;rbs_spacer=11bp;gc_cont=0.403	809	828	685	0.846724	0.827295	178	790	184	774	22.5	8.64e-16	93.6	Bacteria	Bacteroidota	Bacteroidia	Bacteroidales	Coprobacteraceae	Coprobacter	Coprobacter sp900545915	GCA_900545915.1
OGV70870.1	GAX62882.1	MAG: hypothetical protein A2283_14165 [Lentisphaerae bacterium RIFOXYA12_FULL_48_11]	807	748	800	0.991326	1.06952	74	791	46	709	22.8	7.78e-16	93.6	Bacteria	Verrucomicrobiota	Kiritimatiellae	UBA8416	YA12-FULL-48-11	YA12-FULL-48-11	YA12-FULL-48-11 sp001804885	GCA_001804885.1
MBT3198648.1	GAX62882.1	hypothetical protein HN350_01925 [Phycisphaerales bacterium]	807	944	831	1.02974	0.880297	57	804	229	924	22	9.53e-16	93.6	Bacteria	Planctomycetota	Phycisphaerae	SM23-33	SM23-33	BS750m-G57	BS750m-G57 sp018645065	GCA_018645065.1
MBI5396138.1	SOH05200.1	hypothetical protein HZA91_12650 [Verrucomicrobia bacterium]	809	900	709	0.876391	0.787778	78	743	184	735	21.9	1.22e-15	93.2	Bacteria	Verrucomicrobiota	Verrucomicrobiae	Palsa-1439	CAIQCK01	JACRKA01	JACRKA01 sp016219905	GCA_016219905.1
MBT3198725.1	SOH05200.1	hypothetical protein HN350_02315 [Phycisphaerales bacterium]	809	854	741	0.915946	0.867681	48	755	47	636	23.9	1.17e-15	93.2	Bacteria	Planctomycetota	Phycisphaerae	SM23-33	SM23-33	BS750m-G57	BS750m-G57 sp018645065	GCA_018645065.1
NWK56924.1	SOH05200.1	hypothetical protein HW115_14970 [Verrucomicrobiaceae bacterium N1E253]	809	983	723	0.893696	0.735504	108	790	171	738	23.4	1.3e-15	93.2	Bacteria	Verrucomicrobiota	Verrucomicrobiae	Verrucomicrobiales	Akkermansiaceae	UBA985	UBA985 sp013391475	GCA_013391475.1
MBN2785014.1	SOH05200.1	hypothetical protein JXR25_09315 [Pontiellaceae bacterium]	809	988	718	0.887515	0.726721	108	792	205	767	22.8	1.3e-15	93.2	Bacteria	Verrucomicrobiota	Kiritimatiellae	Kiritimatiellales	Pontiellaceae	Pontiella	Pontiella sp016937945	GCA_016937945.1
THB72757.1	SOH05200.1	hypothetical protein D3926_24950 [Desulfobacteraceae bacterium]	809	632	764	0.944376	1.20886	51	802	45	626	22.4	8.28e-16	93.2	Bacteria	Desulfobacterota	Desulfobacteria	Desulfobacterales	Desulfobacteraceae	MADRE2	MADRE2 sp004796375	GCA_004796375.1
TDI86210.1	SOH05200.1	MAG: hypothetical protein E2O78_03195 [Caldithrix sp.]	809	642	737	0.911001	1.14798	108	794	96	641	21.6	8.48e-16	93.2	Bacteria	KSB1	UBA2214	CR04bin15	CR04bin15	CR04bin15	CR04bin15 sp004357015	GCA_004357015.1
CAIQXC010000507.1_3	GAX62882.1	# 3745 # 7095 # -1 # ID=507_3;partial=00;start_type=ATG;rbs_motif=None;rbs_spacer=None;gc_cont=0.575	807	1117	815	1.00991	0.729633	56	791	404	1075	21.6	1.39e-15	93.2	Bacteria	Verrucomicrobiota	Verrucomicrobiae	Verrucomicrobiales	Akkermansiaceae	Luteolibacter	Luteolibacter sp903875675	GCA_903875675.1
CACXSS010000108.1_1	SOH05200.1	# 106 # 2925 # 1 # ID=108_1;partial=00;start_type=ATG;rbs_motif=None;rbs_spacer=None;gc_cont=0.553	809	940	856	1.0581	0.910638	35	809	192	908	22.2	1.26e-15	93.2	Bacteria	Planctomycetota	Planctomycetia	Pirellulales	Thermoguttaceae	RUG11551	RUG11551 sp902770245	GCA_902770245.1
MBQ6618668.1	SOH05200.1	MAG: hypothetical protein IJH68_00805 [Thermoguttaceae bacterium]	809	1026	541	0.668727	0.52729	191	691	262	692	22.2	1.75e-15	92.8	Bacteria	Planctomycetota	Planctomycetia	Pirellulales	Thermoguttaceae	RUG695	RUG695 sp017434455	GCA_017434455.1
NLH17255.1	SOH05200.1	hypothetical protein GX455_11805 [Phycisphaerae bacterium]	809	844	765	0.945612	0.906398	74	794	186	802	21.4	1.52e-15	92.8	Bacteria	Planctomycetota	Phycisphaerae	Sedimentisphaerales	Anaerohalosphaeraceae	FEN-1350	FEN-1350 sp012517095	GCA_012517095.1
PHS54355.1	SOH05200.1	MAG: hypothetical protein COB01_01830 [Lutibacter sp.]	809	471	547	0.676143	1.16136	46	587	24	438	22.7	5.58e-16	92.8	Bacteria	Bacteroidota	Bacteroidia	Flavobacteriales	Flavobacteriaceae	Lutibacter	Lutibacter sp002733285	GCA_002733285.1
NLF73106.1	SOH05200.1	MAG: hypothetical protein GX575_29060 [Candidatus Anammoximicrobium sp.]	809	858	616	0.761434	0.717949	213	794	310	810	23.1	1.54e-15	92.8	Bacteria	Planctomycetota	Planctomycetia	Pirellulales	Pirellulaceae	Anammoximicrobium	Anammoximicrobium sp012515235	GCA_012515235.1
MCL2744650.1	SOH05200.1	hypothetical protein FWE67_12435 [Planctomycetaceae bacterium]	809	836	743	0.918418	0.888756	82	808	115	666	23.7	1.99e-15	92.4	Bacteria	Planctomycetota	Planctomycetia	Pirellulales	Thermoguttaceae	WRKP01	WRKP01 sp009783865	GCA_009783865.1
CAIYBN010000131.1_64	SOH05200.1	# 80007 # 83708 # -1 # ID=131_64;partial=00;start_type=ATG;rbs_motif=GGA/GAG/AGG;rbs_spacer=5-10bp;gc_cont=0.624	809	1234	488	0.603214	0.395462	361	798	784	1223	24	2.54e-15	92.4	Bacteria	Myxococcota	UBA9042	UBA9042	UBA9042	CAIYBN01	CAIYBN01 sp903924465	GCA_903924465.1
CAIKHZ010000249.1_17	GAX62882.1	# 21905 # 24166 # -1 # ID=249_17;partial=00;start_type=ATG;rbs_motif=None;rbs_spacer=None;gc_cont=0.550	807	754	809	1.00248	1.07294	48	791	35	714	22.5	1.8e-15	92.4	Bacteria	Verrucomicrobiota	Verrucomicrobiae	Verrucomicrobiales	Akkermansiaceae	Luteolibacter	Luteolibacter sp903827375	GCA_903827375.1
WP_194447814.1	SOH05200.1	hypothetical protein [Paludibaculum fermentans]	809	428	505	0.624227	1.17991	83	587	45	400	23.2	5.37e-16	92.4	Bacteria	Acidobacteriota	Acidobacteriae	Bryobacterales	Bryobacteraceae	Paludibaculum	Paludibaculum fermentans	GCF_015277775.1
PWNM01000600.1_2	GAX62882.1	# 439 # 3360 # -1 # ID=603_2;partial=00;start_type=ATG;rbs_motif=AGGAGG;rbs_spacer=5-10bp;gc_cont=0.605	807	974	688	0.85254	0.706366	132	791	429	952	22.7	2.92e-15	92	Bacteria	Hydrogenedentota	Hydrogenedentia	Hydrogenedentiales	SLHB01	PWNM01	PWNM01 sp003557825	GCA_003557825.1
WSMN01000050.1_3	SOH05200.1	# 1725 # 4220 # 1 # ID=132_3;partial=00;start_type=ATG;rbs_motif=None;rbs_spacer=None;gc_cont=0.516	809	832	461	0.569839	0.554087	347	790	413	784	24.1	2.61e-15	92	Bacteria	Bacteroidota	Bacteroidia	Bacteroidales	Muribaculaceae	UBA7173	UBA7173 sp013316535	GCA_013316535.1
MBM4030255.1	SOH05200.1	hypothetical protein FJ291_00540 [Planctomycetes bacterium]	809	1174	724	0.894932	0.616695	40	719	490	1073	21.8	3.26e-15	92	Bacteria	Planctomycetota	PUPC01	DSUN01	DSUN01	DSUN01	DSUN01 sp016872875	GCA_016872875.1
NUQ62095.1	GAX62882.1	MAG: HEAT repeat domain-containing protein [Pirellulales bacterium]	807	1244	499	0.61834	0.401125	108	584	784	1184	23.2	4.38e-15	91.7	Bacteria	Planctomycetota	Planctomycetia	Pirellulales	Thermoguttaceae	JABWBD01	JABWBD01 sp013360685	GCA_013360685.1
NLF68442.1	SOH05200.1	MAG: hypothetical protein GX575_05225 [Candidatus Anammoximicrobium sp.]	809	1087	801	0.990111	0.736891	21	796	296	895	22.5	4.12e-15	91.7	Bacteria	Planctomycetota	Planctomycetia	Pirellulales	Pirellulaceae	Anammoximicrobium	Anammoximicrobium sp012515235	GCA_012515235.1
WP_136081453.1	SOH05200.1	hypothetical protein [Pontiella desulfatans]	809	961	673	0.831891	0.700312	193	803	221	781	22.4	5.04e-15	91.3	Bacteria	Verrucomicrobiota	Kiritimatiellae	Kiritimatiellales	Pontiellaceae	Pontiella	Pontiella desulfatans	GCF_900890425.1
JADFCT010000073.1_5	SOH05200.1	# 6101 # 8593 # -1 # ID=459_5;partial=00;start_type=ATG;rbs_motif=None;rbs_spacer=None;gc_cont=0.607	809	831	778	0.961681	0.936221	46	794	31	627	23.7	4.53e-15	91.3	Bacteria	Sumerlaeota	Sumerlaeia	JADFCT01	JADFCT01	JADFCT01	JADFCT01 sp017161665	GCA_017161665.1
WP_095414602.1	SOH05200.1	PD40 domain-containing protein [Thermogutta terrifontis]	809	838	646	0.798517	0.770883	82	716	120	602	24	4.56e-15	91.3	Bacteria	Planctomycetota	Planctomycetia	Pirellulales	Thermoguttaceae	Thermogutta	Thermogutta terrifontis	GCF_002277955.1
MBL7222067.1	GAX62882.1	hypothetical protein ISS69_18305 [Phycisphaerae bacterium]	807	756	833	1.03222	1.10185	48	806	21	738	22.7	4.13e-15	91.3	Bacteria	Planctomycetota	Phycisphaerae	SM23-33	SM23-33	BS750m-G57	BS750m-G57 sp016782885	GCA_016782885.1
MBL7041197.1	GAX62882.1	MAG: hypothetical protein ISR77_21355 [Pirellulaceae bacterium]	807	910	736	0.91202	0.808791	111	791	252	852	23.2	6.36e-15	90.9	Bacteria	Planctomycetota	Planctomycetia	Pirellulales	Pirellulaceae	JADHUC01	JADHUC01 sp016784735	GCA_016784735.1
CAIOFV010000013.1_48	SOH05200.1	# 65488 # 69213 # -1 # ID=13_48;partial=00;start_type=ATG;rbs_motif=GGAG/GAGG;rbs_spacer=5-10bp;gc_cont=0.707	809	1242	491	0.606922	0.39533	361	792	770	1220	25.7	7.6e-15	90.9	Bacteria	Myxococcota	UBA9042	DTJE01	DTJE01	CAIZWN01	CAIZWN01 sp903857665	GCA_903857665.1
MBI5684721.1	GAX62882.1	HEAT repeat domain-containing protein [Verrucomicrobia bacterium]	807	1243	531	0.657993	0.427192	77	584	751	1182	22	7.57e-15	90.9	Bacteria	Verrucomicrobiota	Verrucomicrobiae	Palsa-1439	CAIQCK01	CAIQCK01	CAIQCK01 sp016222825	GCA_016222825.1
HIJ52657.1	SOH05200.1	TPA: hypothetical protein HPP66_05825 [Planctomycetes bacterium]	809	854	719	0.888752	0.84192	108	790	233	804	22	6.09e-15	90.9	Bacteria	Planctomycetota	Phycisphaerae	Sedimentisphaerales	SG8-4	CS2-K091	CS2-K091 sp013349615	GCA_013349615.1
DLRK01000130.1_4	GAX62882.1	# 2889 # 5303 # -1 # ID=26_4;partial=00;start_type=TTG;rbs_motif=None;rbs_spacer=None;gc_cont=0.588	807	805	832	1.03098	1.03354	57	791	70	758	23.3	7.6e-15	90.5	Bacteria	Verrucomicrobiota	Verrucomicrobiae	Verrucomicrobiales	Akkermansiaceae	Roseibacillus_B	Roseibacillus_B sp002501065	GCA_002501065.1
DLMI01000162.1_72	SOH05200.1	# 74068 # 75618 # -1 # ID=176_72;partial=00;start_type=ATG;rbs_motif=AGGA;rbs_spacer=5-10bp;gc_cont=0.600	809	517	537	0.663782	1.03868	58	587	73	482	24.6	3.98e-15	90.5	Bacteria	Acidobacteriota	Acidobacteriae	UBA7540	UBA7540	UBA7540	UBA7540 sp002478145	GCA_002478145.1
MBP3694212.1	GAX62882.1	MAG: hypothetical protein J6J31_07235 [Thermoguttaceae bacterium]	807	879	854	1.05824	0.971559	49	791	93	829	20.6	8.16e-15	90.5	Bacteria	Planctomycetota	Planctomycetia	Pirellulales	Thermoguttaceae	RGIG3701	RGIG3701 sp017939795	GCA_017939795.1
CAIQXC010000606.1_2	SOH05200.1	# 530 # 3298 # 1 # ID=606_2;partial=00;start_type=ATG;rbs_motif=None;rbs_spacer=None;gc_cont=0.573	809	923	618	0.763906	0.669556	213	792	374	875	23	8.49e-15	90.5	Bacteria	Verrucomicrobiota	Verrucomicrobiae	Verrucomicrobiales	Akkermansiaceae	Luteolibacter	Luteolibacter sp903875675	GCA_903875675.1
MBL4632237.1	GAX62882.1	hypothetical protein JKY56_00085 [Kofleriaceae bacterium]	807	894	760	0.94176	0.850112	108	794	259	883	23.6	1.09e-14	90.1	Bacteria	Myxococcota	Polyangia	Haliangiales	Haliangiaceae	NORP324	NORP324 sp016763395	GCA_016763395.1
DJFX01000043.1_182	SOH05200.1	# 201446 # 204265 # 1 # ID=55_182;partial=00;start_type=ATG;rbs_motif=None;rbs_spacer=None;gc_cont=0.518	809	940	777	0.960445	0.826596	108	798	93	792	22.1	1.13e-14	90.1	Bacteria	Proteobacteria	Gammaproteobacteria	Granulosicoccales	Granulosicoccaceae	UBA5861	UBA5861 sp002432635	GCA_002432635.1
MBT3200654.1	GAX62882.1	hypothetical protein HN350_12145 [Phycisphaerales bacterium]	807	757	808	1.00124	1.06737	55	791	39	718	23.4	9.47e-15	90.1	Bacteria	Planctomycetota	Phycisphaerae	SM23-33	SM23-33	BS750m-G57	BS750m-G57 sp018645065	GCA_018645065.1
DCFT01000144.1_18	SOH05200.1	# 22737 # 24170 # 1 # ID=75_18;partial=00;start_type=ATG;rbs_motif=TAAA;rbs_spacer=11bp;gc_cont=0.402	809	478	534	0.660074	1.11715	59	587	35	440	21	4.3e-15	90.1	Bacteria	Bacteroidota	Bacteroidia	Bacteroidales	VadinHA17	LD21	LD21 sp002319885	GCA_002319885.1
CADEFY010000135.1_3	SOH05200.1	# 1451 # 3457 # 1 # ID=135_3;partial=00;start_type=GTG;rbs_motif=None;rbs_spacer=None;gc_cont=0.676	809	669	732	0.904821	1.09417	104	794	101	667	21.3	8.29e-15	90.1	Bacteria	Eisenbacteria	RBG-16-71-46	RBG-16-71-46	RBG-16-71-46	CADEFY01	CADEFY01 sp902826705	GCA_902826705.1
CAIKHZ010000019.1_25	SOH05200.1	# 27239 # 29710 # -1 # ID=19_25;partial=00;start_type=ATG;rbs_motif=None;rbs_spacer=None;gc_cont=0.570	809	824	627	0.775031	0.760922	213	792	275	776	22.8	1.03e-14	90.1	Bacteria	Verrucomicrobiota	Verrucomicrobiae	Verrucomicrobiales	Akkermansiaceae	Luteolibacter	Luteolibacter sp903827375	GCA_903827375.1
CAIQIC010000568.1_2	GAX62882.1	# 1824 # 4082 # 1 # ID=568_2;partial=00;start_type=ATG;rbs_motif=AGGA;rbs_spacer=5-10bp;gc_cont=0.582	807	753	800	0.991326	1.06242	56	791	43	713	21.5	1.24e-14	89.7	Bacteria	Verrucomicrobiota	Kiritimatiellae	LD1-PB3	CAIQIC01	CAIQIC01	CAIQIC01 sp903871765	GCA_903871765.1
MBL7188038.1	GAX62882.1	discoidin domain-containing protein [Phycisphaerae bacterium]	807	963	684	0.847584	0.71028	71	718	341	876	21.9	1.51e-14	89.7	Bacteria	Planctomycetota	Phycisphaerae	Sedimentisphaerales	SG8-4	SG8-4	SG8-4 sp016782865	GCA_016782865.1
WP_007278064.1	SOH05200.1	hypothetical protein [Lentisphaera araneosa]	809	973	461	0.569839	0.473792	358	790	412	783	23.4	2e-14	89.4	Bacteria	Verrucomicrobiota	Lentisphaeria	Lentisphaerales	Lentisphaeraceae	Lentisphaera	Lentisphaera araneosa	GCF_000170755.1
HIJ70191.1	GAX62882.1	TPA: hypothetical protein HPP87_02365 [Planctomycetes bacterium]	807	1122	734	0.909542	0.654189	111	791	498	1078	22.2	2.16e-14	89.4	Bacteria	Planctomycetota	Phycisphaerae	Sedimentisphaerales	Anaerohalosphaeraceae	QNBT01	QNBT01 sp013349435	GCA_013349435.1
MBN1125728.1	GAX62882.1	hypothetical protein JXA82_12025 [Sedimentisphaerales bacterium]	807	784	821	1.01735	1.04719	57	791	50	738	23.3	1.7e-14	89.4	Bacteria	Planctomycetota	Phycisphaerae	Sedimentisphaerales	Anaerohalosphaeraceae	JAFGGE01	JAFGGE01 sp016926155	GCA_016926155.1
WP_022390949.1	SOH05200.1	hypothetical protein [Coprobacter fastidiosus]	809	827	685	0.846724	0.828295	178	790	184	774	23.2	1.79e-14	89.4	Bacteria	Bacteroidota	Bacteroidia	Bacteroidales	Coprobacteraceae	Coprobacter	Coprobacter fastidiosus	GCF_003634345.1
MBK8069320.1	SOH05200.1	MAG: hypothetical protein IPK27_17335 [Rhodanobacteraceae bacterium]	809	971	372	0.459827	0.38311	478	807	520	854	26.1	2.63e-14	89	Bacteria	Proteobacteria	Gammaproteobacteria	Xanthomonadales	SZUA-5	JADKFD01	JADKFD01 sp016713135	GCA_016713135.1
CACWIW010000009.1_8	SOH05200.1	# 12854 # 16270 # -1 # ID=9_8;partial=00;start_type=ATG;rbs_motif=GGA/GAG/AGG;rbs_spacer=11-12bp;gc_cont=0.657	809	1139	656	0.810878	0.575944	191	792	181	706	22	2.87e-14	89	Bacteria	Verrucomicrobiota	Kiritimatiellae	RFP12	UBA1067	RUG572	RUG572 sp902761035	GCA_902761035.1
MBT3200270.1	GAX62882.1	hypothetical protein HN350_10160 [Phycisphaerales bacterium]	807	755	784	0.971499	1.03841	93	806	69	737	23.3	2.16e-14	89	Bacteria	Planctomycetota	Phycisphaerae	SM23-33	SM23-33	BS750m-G57	BS750m-G57 sp018645065	GCA_018645065.1
MBR6769403.1	SOH05200.1	hypothetical protein IKM34_07965 [Clostridia bacterium]	809	1225	655	0.809642	0.534694	82	693	98	617	21.5	2.97e-14	89	Bacteria	Firmicutes_A	Clostridia	Oscillospirales	CAG-272	RGIG1993	RGIG1993 sp017532025	GCA_017532025.1
CACYBR010000016.1_1	SOH05200.1	# 229 # 3042 # 1 # ID=16_1;partial=00;start_type=ATG;rbs_motif=GGAGG;rbs_spacer=5-10bp;gc_cont=0.585	809	938	793	0.980222	0.845416	82	809	238	897	22.2	2.58e-14	89	Bacteria	Planctomycetota	Planctomycetia	Pirellulales	Thermoguttaceae	RUG369	RUG369 sp902772705	GCA_902772705.1
MBA4410089.1	SOH05200.1	MAG: hypothetical protein C0397_11770 [Odoribacter sp.]	809	473	508	0.627936	1.074	84	587	56	436	20.9	9.82e-15	89	Bacteria	Bacteroidota	Bacteroidia	Bacteroidales	Prolixibacteraceae	UBA6024	UBA6024 sp013824715	GCA_013824715.1
OQB87658.1	SOH05200.1	translocation protein TolB [Planctomycetes bacterium ADurb.Bin126]	809	1265	529	0.653894	0.418182	77	587	773	1203	22.7	3.01e-14	89	Bacteria	Planctomycetota	Phycisphaerae	SM23-33	SM23-33	MWDR01	MWDR01 sp002071695	GCA_002071695.1
NLZ00406.1	SOH05200.1	MAG: hypothetical protein GXY25_07705 [Pirellulaceae bacterium]	809	1035	679	0.839308	0.656039	193	794	423	1003	22.2	2.73e-14	89	Bacteria	Planctomycetota	Planctomycetia	Pirellulales	Thermoguttaceae	JAAYCB01	JAAYCB01 sp012744395	GCA_012744395.1
MBI5396325.1	GAX62882.1	hypothetical protein HZA91_13595 [Verrucomicrobia bacterium]	807	746	818	1.01363	1.09651	53	791	30	709	21.6	2.14e-14	89	Bacteria	Verrucomicrobiota	Verrucomicrobiae	Palsa-1439	CAIQCK01	JACRKA01	JACRKA01 sp016219905	GCA_016219905.1
MBN2312480.1	GAX62882.1	hypothetical protein JXM79_01035 [Sedimentisphaerales bacterium]	807	786	639	0.791822	0.812977	109	716	204	697	21.8	2.95e-14	88.6	Bacteria	Planctomycetota	Phycisphaerae	Sedimentisphaerales	SG8-4	JAFGPJ01	JAFGPJ01 sp016934255	GCA_016934255.1
MBI3824054.1	SOH05200.1	hypothetical protein HY289_15405 [Planctomycetes bacterium]	809	1009	895	1.1063	0.887017	59	795	52	885	23.6	3.54e-14	88.6	Bacteria	Planctomycetota	Planctomycetia	Gemmatales	Gemmataceae	SIAQ01	SIAQ01 sp016200155	GCA_016200155.1
MBI1795913.1	GAX62882.1	PD40 domain-containing protein [Candidatus Eisenbacteria bacterium]	807	655	722	0.894672	1.10229	108	791	89	654	21.9	2.44e-14	88.6	Bacteria	Eisenbacteria	RBG-16-71-46	RBG-16-71-46	RBG-16-71-46	WS-11	WS-11 sp016178725	GCA_016178725.1
MBN1343005.1	SOH05200.1	hypothetical protein JXQ73_10020 [Phycisphaerae bacterium]	809	855	733	0.906057	0.85731	82	794	106	649	22.5	3.18e-14	88.6	Bacteria	Planctomycetota	Phycisphaerae	UBA1845	DSOQ01	JAFGLZ01	JAFGLZ01 sp016927755	GCA_016927755.1
CADACS010000001.1_27	SOH05200.1	# 37330 # 40128 # 1 # ID=1_27;partial=00;start_type=ATG;rbs_motif=AGGAG;rbs_spacer=5-10bp;gc_cont=0.601	809	933	806	0.996292	0.86388	56	794	206	885	22.1	3.38e-14	88.6	Bacteria	Planctomycetota	Planctomycetia	Pirellulales	Thermoguttaceae	RUG369	RUG369 sp902786505	GCA_902786505.1
MBT3193062.1	SOH05200.1	hypothetical protein HN341_10950 [Verrucomicrobia bacterium]	809	764	792	0.978986	1.03665	83	794	70	725	22.5	3.81e-14	88.2	Bacteria	Verrucomicrobiota	Kiritimatiellae	UBA8416	UBA8416	JABGOW01	JABGOW01 sp018645275	GCA_018645275.1
PLNF01000047.1_1	SOH05200.1	# 3 # 995 # -1 # ID=75_1;partial=10;start_type=ATG;rbs_motif=AAAAA;rbs_spacer=12bp;gc_cont=0.392	809	331	371	0.458591	1.12085	59	422	2	305	26.4	4.63e-15	88.2	Bacteria	Bacteroidota	Bacteroidia	Bacteroidales	VadinHA17	LD21	LD21 sp003141715	GCA_003141715.1
JADGPU010000005.1_6	SOH05200.1	# 9231 # 10658 # 1 # ID=34_6;partial=00;start_type=ATG;rbs_motif=AAAAT;rbs_spacer=9bp;gc_cont=0.408	809	476	535	0.66131	1.12395	59	587	35	438	22.6	1.77e-14	88.2	Bacteria	Bacteroidota	Bacteroidia	Bacteroidales	VadinHA17	LD21	LD21 sp017882305	GCA_017882305.1
PLWR01000368.1_4	SOH05200.1	# 1657 # 3132 # 1 # ID=634_4;partial=00;start_type=ATG;rbs_motif=AGxAGG/AGGxGG;rbs_spacer=11-12bp;gc_cont=0.622	809	492	547	0.676143	1.11179	55	587	29	462	23.8	1.92e-14	88.2	Bacteria	Acidobacteriota	Acidobacteriae	UBA7540	UBA7540	Bog-366	Bog-366 sp003165615	GCA_003165615.1
MBN1576164.1	SOH05200.1	hypothetical protein JW913_06425 [Chitinispirillaceae bacterium]	809	858	785	0.970334	0.914918	54	789	100	706	22	4.19e-14	88.2	Bacteria	Fibrobacterota	Chitinivibrionia	Chitinivibrionales	Chitinispirillaceae	JAFGNB01	JAFGNB01 sp016929415	GCA_016929415.1
MBL7186465.1	GAX62882.1	HEAT repeat domain-containing protein [Phycisphaerae bacterium]	807	1241	498	0.6171	0.401289	108	584	779	1178	22.7	5.13e-14	88.2	Bacteria	Planctomycetota	Phycisphaerae	Sedimentisphaerales	SG8-4	SG8-4	SG8-4 sp016782865	GCA_016782865.1
PMBP01000492.1_3	SOH05200.1	# 2143 # 4632 # -1 # ID=105_3;partial=00;start_type=ATG;rbs_motif=GGA/GAG/AGG;rbs_spacer=5-10bp;gc_cont=0.619	809	830	768	0.94932	0.925301	74	794	171	787	20.4	4.09e-14	88.2	Bacteria	Planctomycetota	Phycisphaerae	Sedimentisphaerales	Anaerohalosphaeraceae	FEN-1350	FEN-1350 sp003152975	GCA_003152975.1
NLG16423.1	SOH05200.1	MAG: hypothetical protein GX556_03715 [Fibrobacter sp.]	809	927	447	0.552534	0.482201	362	792	419	769	25.1	5.82e-14	87.8	Bacteria	Fibrobacterota	Chitinivibrionia	Chitinivibrionales	Chitinispirillaceae	JAAYIG01	JAAYIG01 sp012515615	GCA_012515615.1
MBT3201943.1	GAX62882.1	hypothetical protein HN350_18740, partial [Phycisphaerales bacterium]	807	733	529	0.655514	0.721692	111	584	92	538	22.9	4.81e-14	87.8	Bacteria	Planctomycetota	Phycisphaerae	SM23-33	SM23-33	BS750m-G57	BS750m-G57 sp018645065	GCA_018645065.1
TKG95113.1	SOH05200.1	hypothetical protein EYV94_10385 [Puteibacter caeruleilacunae]	809	787	780	0.964153	0.991105	83	806	88	737	22.7	5.15e-14	87.8	Bacteria	Bacteroidota	Bacteroidia	Bacteroidales	Prolixibacteraceae	Puteibacter	Puteibacter caeruleilacunae	GCF_005217565.1
SFIW01000010.1_42	SOH05200.1	# 47437 # 50568 # 1 # ID=7_42;partial=00;start_type=ATG;rbs_motif=GGA/GAG/AGG;rbs_spacer=5-10bp;gc_cont=0.609	809	1044	536	0.662546	0.51341	210	707	268	692	24.1	6.25e-14	87.8	Bacteria	Planctomycetota	Planctomycetia	Pirellulales	Thermoguttaceae	RUG369	RUG369 sp004556055	GCA_004556055.1
MBN1577775.1	SOH05200.1	hypothetical protein JW913_14540 [Chitinispirillaceae bacterium]	809	885	753	0.930779	0.850847	97	807	160	756	22.8	5.65e-14	87.8	Bacteria	Fibrobacterota	Chitinivibrionia	Chitinivibrionales	Chitinispirillaceae	JAFGNB01	JAFGNB01 sp016929415	GCA_016929415.1
NLY01984.1	SOH05200.1	MAG: hypothetical protein GXY83_38360 [Rhodopirellula sp.]	809	1244	504	0.622991	0.405145	108	587	784	1184	22.6	8.92e-14	87.4	Bacteria	Planctomycetota	Planctomycetia	Pirellulales	Thermoguttaceae	JABWBD01	JABWBD01 sp012728855	GCA_012728855.1
MBI5383540.1	SOH05200.1	hypothetical protein HZA90_02505 [Verrucomicrobia bacterium]	809	730	759	0.938195	1.03973	113	794	63	684	22.1	6.34e-14	87.4	Bacteria	Verrucomicrobiota	Verrucomicrobiae	Pedosphaerales	JACRJZ01	JACRJZ01	JACRJZ01 sp016219875	GCA_016219875.1
MAG54753.1	SOH05200.1	hypothetical protein CMJ83_00525 [Planctomycetes bacterium]	809	1068	258	0.318912	0.241573	550	799	593	810	28.3	8.31e-14	87.4	Bacteria	Planctomycetota	GCA-002687715	GCA-002687715	GCA-002687715	GCA-2687715	GCA-2687715 sp002687715	GCA_002687715.1
MBI1945615.1	SOH05200.1	hypothetical protein HYS27_07955 [Deltaproteobacteria bacterium]	809	992	743	0.918418	0.748992	108	794	353	987	22.7	7.99e-14	87.4	Bacteria	Myxococcota	UBA727	UBA727	VGSZ01	JACOUT01	JACOUT01 sp016177705	GCA_016177705.1
PLML01000194.1_27	SOH05200.1	# 30921 # 32354 # -1 # ID=221_27;partial=00;start_type=ATG;rbs_motif=AATAA;rbs_spacer=7bp;gc_cont=0.385	809	478	535	0.66131	1.11925	59	587	35	440	22.8	3.15e-14	87.4	Bacteria	Bacteroidota	Bacteroidia	Bacteroidales	VadinHA17	LD21	LD21 sp003141525	GCA_003141525.1
MBG0857855.1	SOH05200.1	hypothetical protein IQL11_00020 [Bacteroidales bacterium]	809	477	514	0.635352	1.07757	77	587	55	440	23	3.13e-14	87.4	Bacteria	Bacteroidota	Bacteroidia	Bacteroidales	VadinHA17	LD21	LD21 sp015712185	GCA_015712185.1
MBL7218690.1	SOH05200.1	discoidin domain-containing protein [Phycisphaerae bacterium]	809	984	763	0.94314	0.775407	81	793	317	929	21	1.05e-13	87	Bacteria	Planctomycetota	Phycisphaerae	SM23-33	SM23-33	BS750m-G57	BS750m-G57 sp016782885	GCA_016782885.1
MCL2005816.1	SOH05200.1	hypothetical protein FWG73_06590 [Planctomycetaceae bacterium]	809	756	811	1.00247	1.07275	56	794	44	722	23.1	8.63e-14	87	Bacteria	Planctomycetota	Planctomycetia	Pirellulales	Thermoguttaceae	WRKP01	WRKP01 sp009778035	GCA_009778035.1
MBC6942903.1	SOH05200.1	MAG: hypothetical protein DWB45_09290 [Xanthomonadales bacterium]	809	989	535	0.66131	0.54095	358	796	372	858	24.7	1.05e-13	87	Bacteria	Proteobacteria	Gammaproteobacteria	Xanthomonadales	Rhodanobacteraceae	Dokdonella_A	Dokdonella_A sp014338185	GCA_014338185.1
MBR0192265.1	SOH05200.1	MAG: hypothetical protein IJQ31_09395 [Thermoguttaceae bacterium]	809	1017	762	0.941904	0.749263	108	792	398	991	24.5	1.4e-13	86.7	Bacteria	Planctomycetota	Planctomycetia	Pirellulales	Thermoguttaceae	RGIG3701	RGIG3701 sp017447865	GCA_017447865.1
MBN2349161.1	SOH05200.1	hypothetical protein JXJ22_10005 [Bacteroidales bacterium]	809	467	507	0.6267	1.08565	85	587	54	431	22.9	5.23e-14	86.7	Bacteria	Bacteroidota	Bacteroidia	Bacteroidales	UBA10428	JAFGSZ01	JAFGSZ01 sp016934395	GCA_016934395.1
DBQI01000058.1_72	SOH05200.1	# 91979 # 94708 # -1 # ID=45_72;partial=00;start_type=ATG;rbs_motif=GGAGG;rbs_spacer=5-10bp;gc_cont=0.664	809	910	735	0.908529	0.807692	129	794	269	872	21	1.31e-13	86.7	Bacteria	Armatimonadota	UBA5377	UBA1398	UBA1398	UBA1398	UBA1398 sp002305165	GCA_002305165.1
MBQ3388763.1	SOH05200.1	MAG: hypothetical protein IJG60_06080 [Thermoguttaceae bacterium]	809	1015	666	0.823239	0.656158	193	790	207	772	23.6	1.4e-13	86.7	Bacteria	Planctomycetota	Planctomycetia	Pirellulales	Thermoguttaceae	RUG695	RUG695 sp017405595	GCA_017405595.1
MBQ2622110.1	SOH05200.1	MAG: NPCBM/NEW2 domain-containing protein [Thermoguttaceae bacterium]	809	939	858	1.06057	0.913738	21	809	182	908	21.8	1.34e-13	86.7	Bacteria	Planctomycetota	Planctomycetia	Pirellulales	Thermoguttaceae	RUG11551	RUG11551 sp017407125	GCA_017407125.1
MBR5691434.1	SOH05200.1	PD40 domain-containing protein, partial [Verrucomicrobia bacterium]	809	789	753	0.930779	0.954373	80	796	91	664	22.3	1.18e-13	86.7	Bacteria	Verrucomicrobiota	Verrucomicrobiae	Pedosphaerales	UBA1412	UBA1412	UBA1412 sp017557085	GCA_017557085.1
NOX55469.1	SOH05200.1	hypothetical protein GXP27_13735 [Planctomycetes bacterium]	809	824	710	0.877627	0.86165	24	721	50	588	23.9	1.22e-13	86.7	Bacteria	Planctomycetota	Planctomycetia	Planctomycetales	Planctomycetaceae	JAADHY01	JAADHY01 sp013151585	GCA_013151585.1
NSW55310.1	SOH05200.1	discoidin domain-containing protein [Armatimonadetes bacterium]	809	931	743	0.918418	0.798067	109	806	354	910	22.1	1.33e-13	86.7	Bacteria	Armatimonadota	UBA5377	UBA5377	JABUFB01	JABUFB01	JABUFB01 sp013314775	GCA_013314775.1
MBR4751558.1	SOH05200.1	MAG: hypothetical protein IK077_07335, partial [Thermoguttaceae bacterium]	809	693	761	0.940667	1.09812	99	809	16	653	23	1.04e-13	86.7	Bacteria	Planctomycetota	Planctomycetia	Pirellulales	Thermoguttaceae	RUG369	RUG369 sp017550965	GCA_017550965.1
WP_011109257.1	SOH05200.1	MULTISPECIES: hypothetical protein [Bacteroides]	809	844	645	0.797281	0.764218	145	719	181	719	22.6	1.64e-13	86.3	Bacteria	Bacteroidota	Bacteroidia	Bacteroidales	Bacteroidaceae	Bacteroides	Bacteroides thetaiotaomicron	GCF_000011065.1
MBN2139028.1	SOH05200.1	discoidin domain-containing protein [Sedimentisphaerales bacterium]	809	1042	745	0.92089	0.714971	134	790	185	812	22	1.87e-13	86.3	Bacteria	Planctomycetota	Phycisphaerae	Sedimentisphaerales	SG8-4	JAFGCD01	JAFGCD01 sp016932835	GCA_016932835.1
WP_169853171.1	SOH05200.1	discoidin domain-containing protein [Anaerohalosphaera lusitana]	809	968	719	0.888752	0.742769	51	743	175	724	22.3	1.79e-13	86.3	Bacteria	Planctomycetota	Phycisphaerae	Sedimentisphaerales	Anaerohalosphaeraceae	Anaerohalosphaera	Anaerohalosphaera lusitana	GCF_002007645.1
MBM3475427.1	GAX62882.1	hypothetical protein FJX75_19355, partial [Armatimonadetes bacterium]	807	943	769	0.952912	0.815483	55	786	342	939	20.2	1.76e-13	86.3	Bacteria	Armatimonadota	UBA5377	UBA5377	VGFC01	VGFC01	VGFC01 sp016869045	GCA_016869045.1
MBM4000254.1	SOH05200.1	hypothetical protein FJ297_12095 [Planctomycetes bacterium]	809	1236	709	0.876391	0.573625	132	801	678	1219	22	2.02e-13	86.3	Bacteria	Planctomycetota	Planctomycetia	Pirellulales	Pirellulaceae	VGZC01	VGZC01 sp016872725	GCA_016872725.1
MZQ49253.1	SOH05200.1	hypothetical protein GT598_09625 [Bacteroidales bacterium]	809	444	539	0.666255	1.21396	59	587	2	407	22.1	6.04e-14	86.3	Bacteria	Bacteroidota	Bacteroidia	Bacteroidales	VadinHA17	LD21	LD21 sp009877105	GCA_009877105.1
MBC8470711.1	GAX62882.1	PD40 domain-containing protein [Planctomycetes bacterium]	807	796	643	0.796778	0.807789	109	716	214	707	21.5	1.56e-13	86.3	Bacteria	Planctomycetota	Phycisphaerae	Sedimentisphaerales	SG8-4	NIOZ-UU13	NIOZ-UU13 sp014384025	GCA_014384025.1
CAIMVD010000403.1_12	SOH05200.1	# 16170 # 17582 # -1 # ID=403_12;partial=00;start_type=ATG;rbs_motif=TAAA;rbs_spacer=11bp;gc_cont=0.426	809	471	500	0.618047	1.06157	98	587	70	433	21.6	7.11e-14	86.3	Bacteria	Bacteroidota	Bacteroidia	Bacteroidales	VadinHA17	LD21	LD21 sp903844815	GCA_903844815.1
QKCY01000580.1_18	SOH05200.1	# 20581 # 23481 # -1 # ID=353_18;partial=00;start_type=ATG;rbs_motif=GGAG/GAGG;rbs_spacer=5-10bp;gc_cont=0.654	809	967	757	0.935723	0.782834	56	794	199	780	21.8	1.79e-13	86.3	Bacteria	Verrucomicrobiota	Lentisphaeria	UBA1407	Lenti-02	Lenti-02	Lenti-02 sp003245525	GCA_003245525.1
MBT7843101.1	SOH05200.1	MAG: hypothetical protein HN742_14575 [Lentisphaerae bacterium]	809	1314	562	0.694685	0.427702	193	700	396	858	23.5	2.07e-13	86.3	Bacteria	Verrucomicrobiota	Lentisphaeria	UBA1407	JABHEG01	JABHEG01	JABHEG01 sp018676675	GCA_018676675.1
MBN1343686.1	SOH05200.1	discoidin domain-containing protein [Phycisphaerae bacterium]	809	970	644	0.796044	0.663918	113	719	389	881	21.7	1.79e-13	86.3	Bacteria	Planctomycetota	Phycisphaerae	UBA1845	DSOQ01	JAFGLZ01	JAFGLZ01 sp016927755	GCA_016927755.1
CACZDG010000040.1_26	SOH05200.1	# 25304 # 27928 # 1 # ID=40_26;partial=00;start_type=GTG;rbs_motif=None;rbs_spacer=None;gc_cont=0.646	809	875	744	0.919654	0.850286	100	794	254	853	22	1.68e-13	86.3	Bacteria	Verrucomicrobiota	Kiritimatiellae	RFP12	UBA1067	RUG572	RUG572 sp902779865	GCA_902779865.1
MBI3921992.1	SOH05200.1	hypothetical protein HY318_11295 [Armatimonadetes bacterium]	809	1086	710	0.877627	0.653775	108	794	419	961	22.3	1.91e-13	86.3	Bacteria	Armatimonadota	Abditibacteria	CG2-30-59-28	CG2-30-59-28	JACQGJ01	JACQGJ01 sp016199605	GCA_016199605.1
MBL7140234.1	SOH05200.1	hypothetical protein ISS74_04925 [Planctomycetes bacterium]	809	828	730	0.902349	0.881643	48	749	46	605	23.3	2.13e-13	85.9	Bacteria	Planctomycetota	Phycisphaerae	FEN-1346	FEN-1346	BS750m-G62	BS750m-G62 sp016782785	GCA_016782785.1
MBI5280555.1	SOH05200.1	hypothetical protein HY858_02650 [Candidatus Solibacter usitatus]	809	439	508	0.627936	1.15718	84	587	47	411	23.8	7.78e-14	85.9	Bacteria	Acidobacteriota	Acidobacteriae	Bryobacterales	Bryobacteraceae	Paludibaculum	Paludibaculum usitatus_A	GCA_016213245.1
MBL7185293.1	SOH05200.1	hypothetical protein ISS70_03130 [Phycisphaerae bacterium]	809	767	776	0.959209	1.01173	113	809	100	728	21.9	2e-13	85.9	Bacteria	Planctomycetota	Phycisphaerae	Sedimentisphaerales	SG8-4	SG8-4	SG8-4 sp016782865	GCA_016782865.1
MBL7042645.1	SOH05200.1	MAG: hypothetical protein ISR77_28675 [Pirellulaceae bacterium]	809	1049	731	0.903585	0.696854	106	806	364	922	22.4	2.46e-13	85.9	Bacteria	Planctomycetota	Planctomycetia	Pirellulales	Pirellulaceae	JADHUC01	JADHUC01 sp016784735	GCA_016784735.1
CACXSS010000150.1_2	GAX62882.1	# 2281 # 4821 # 1 # ID=150_2;partial=00;start_type=ATG;rbs_motif=None;rbs_spacer=None;gc_cont=0.529	807	847	846	1.04833	0.998819	48	791	60	811	21.3	2.15e-13	85.9	Bacteria	Planctomycetota	Planctomycetia	Pirellulales	Thermoguttaceae	RUG11551	RUG11551 sp902770245	GCA_902770245.1
MBI5686953.1	SOH05200.1	hypothetical protein HZC54_17935 [Verrucomicrobia bacterium]	809	959	744	0.919654	0.775808	83	794	230	833	22	2.34e-13	85.9	Bacteria	Verrucomicrobiota	Verrucomicrobiae	Palsa-1439	CAIQCK01	CAIQCK01	CAIQCK01 sp016222825	GCA_016222825.1
CAILKC010000357.1_5	GAX62882.1	# 7168 # 10482 # -1 # ID=357_5;partial=00;start_type=GTG;rbs_motif=GGxGG;rbs_spacer=5-10bp;gc_cont=0.680	807	1105	624	0.773234	0.564706	108	692	402	882	23.4	2.52e-13	85.9	Bacteria	Verrucomicrobiota	Lentisphaeria	UBA1407	Lenti-02	CAILUI01	CAILUI01 sp903834675	GCA_903834675.1
NLF73991.1	SOH05200.1	MAG: hypothetical protein GX575_33715 [Candidatus Anammoximicrobium sp.]	809	1089	690	0.852905	0.633609	191	797	247	836	22.3	2.51e-13	85.9	Bacteria	Planctomycetota	Planctomycetia	Pirellulales	Pirellulaceae	Anammoximicrobium	Anammoximicrobium sp012515235	GCA_012515235.1
MBM3881856.1	SOH05200.1	hypothetical protein FJ387_19380 [Verrucomicrobia bacterium]	809	1387	537	0.663782	0.387167	77	587	891	1323	22.7	2.77e-13	85.9	Bacteria	Verrucomicrobiota	Verrucomicrobiae	Pedosphaerales	J093	VHCO01	VHCO01 sp016871715	GCA_016871715.1
CAIWHP010000153.1_3	SOH05200.1	# 1245 # 4784 # 1 # ID=153_3;partial=00;start_type=ATG;rbs_motif=None;rbs_spacer=None;gc_cont=0.666	809	1180	742	0.917182	0.628814	98	792	243	835	21.3	2.6e-13	85.9	Bacteria	Verrucomicrobiota	Kiritimatiellae	LD1-PB3	CAIQIC01	DP16D-bin41	DP16D-bin41 sp903912445	GCA_903912445.1
MBM4153409.1	SOH05200.1	MAG: hypothetical protein FJ221_00040 [Lentisphaerae bacterium]	809	1231	744	0.919654	0.604387	114	809	404	1011	21.6	3.48e-13	85.5	Bacteria	Verrucomicrobiota	Kiritimatiellae	PWTM01	CAACVY01	VGWF01	VGWF01 sp016873715	GCA_016873715.1
LVAZ01000616.1_1	GAX62882.1	# 3 # 3122 # 1 # ID=639_1;partial=10;start_type=Edge;rbs_motif=None;rbs_spacer=None;gc_cont=0.687	807	1040	695	0.861214	0.668269	132	791	372	900	22.6	3.21e-13	85.5	Bacteria	Verrucomicrobiota	Lentisphaeria	UBA1407	Lenti-02	Lenti-02	Lenti-02 sp001603055	GCA_001603055.1
SLEY01000315.1_1	SOH05200.1	# 405 # 3506 # 1 # ID=263_1;partial=00;start_type=GTG;rbs_motif=GGA/GAG/AGG;rbs_spacer=5-10bp;gc_cont=0.623	809	1034	549	0.678616	0.530948	212	699	390	849	22	3.21e-13	85.5	Bacteria	Planctomycetota	Planctomycetia	Pirellulales	Pirellulaceae	SLMF01	SLMF01 sp007124535	GCA_007124535.1
MBQ8113630.1	SOH05200.1	hypothetical protein IJ146_10560 [Kiritimatiellae bacterium]	809	716	739	0.913473	1.03212	91	792	83	664	21.9	2.47e-13	85.5	Bacteria	Verrucomicrobiota	Kiritimatiellae	RFP12	UBA1067	RUG572	RUG572 sp017459225	GCA_017459225.1
WP_018970612.1	SOH05200.1	hypothetical protein [Rubritalea marina]	809	960	636	0.786156	0.6625	237	790	217	781	20.6	3.09e-13	85.5	Bacteria	Verrucomicrobiota	Verrucomicrobiae	Verrucomicrobiales	Akkermansiaceae	Rubritalea	Rubritalea marina	GCF_000378105.1
CAISTY010000123.1_6	SOH05200.1	# 7979 # 10546 # -1 # ID=123_6;partial=00;start_type=ATG;rbs_motif=None;rbs_spacer=None;gc_cont=0.602	809	856	740	0.91471	0.864486	71	794	94	649	22.7	2.87e-13	85.5	Bacteria	Verrucomicrobiota	Verrucomicrobiae	Verrucomicrobiales	Akkermansiaceae	Luteolibacter	Luteolibacter sp903888515	GCA_903888515.1
MBQ4121980.1	SOH05200.1	hypothetical protein IJD35_08195 [Clostridia bacterium]	809	1223	701	0.866502	0.573181	82	736	98	650	20.5	3.47e-13	85.5	Bacteria	Firmicutes_A	Clostridia	Oscillospirales	CAG-272	RGIG1993	RGIG1993 sp017395715	GCA_017395715.1
SLEY01000226.1_3	SOH05200.1	# 847 # 3780 # 1 # ID=657_3;partial=00;start_type=ATG;rbs_motif=GGAG/GAGG;rbs_spacer=5-10bp;gc_cont=0.637	809	978	764	0.944376	0.781186	56	794	193	778	22	3.12e-13	85.5	Bacteria	Planctomycetota	Planctomycetia	Pirellulales	Pirellulaceae	SLMF01	SLMF01 sp007124535	GCA_007124535.1
MBI5396040.1	SOH05200.1	PD40 domain-containing protein, partial [Verrucomicrobia bacterium]	809	568	501	0.619283	0.882042	108	587	109	507	23	2.44e-13	85.1	Bacteria	Verrucomicrobiota	Verrucomicrobiae	Palsa-1439	CAIQCK01	JACRKA01	JACRKA01 sp016219905	GCA_016219905.1
RLB55721.1	SOH05200.1	hypothetical protein DRJ42_05340 [Deltaproteobacteria bacterium]	809	974	792	0.978986	0.813142	95	804	315	969	23.1	4.09e-13	85.1	Bacteria	Myxococcota	Polyangia	Polyangiales	SG8-38	B10-G4	B10-G4 sp003647065	GCA_003647065.1
MBP3694648.1	GAX62882.1	MAG: hypothetical protein J6J31_09470 [Thermoguttaceae bacterium]	807	1068	747	0.925651	0.699438	59	730	384	1004	22.6	4.28e-13	85.1	Bacteria	Planctomycetota	Planctomycetia	Pirellulales	Thermoguttaceae	RGIG3701	RGIG3701 sp017939795	GCA_017939795.1
MBN1602777.1	SOH05200.1	hypothetical protein JW915_14300 [Chitinispirillaceae bacterium]	809	903	727	0.89864	0.805094	108	792	184	764	21.6	3.91e-13	85.1	Bacteria	Fibrobacterota	Chitinivibrionia	Chitinivibrionales	Chitinispirillaceae	JAFGIN01	JAFGIN01 sp016929595	GCA_016929595.1
MBR4751120.1	SOH05200.1	MAG: hypothetical protein IK077_05115 [Thermoguttaceae bacterium]	809	1074	628	0.776267	0.58473	105	689	230	709	23.9	4.31e-13	85.1	Bacteria	Planctomycetota	Planctomycetia	Pirellulales	Thermoguttaceae	RUG369	RUG369 sp017550965	GCA_017550965.1
CACZDG010000157.1_7	SOH05200.1	# 4776 # 6953 # -1 # ID=157_7;partial=00;start_type=ATG;rbs_motif=AGGA;rbs_spacer=5-10bp;gc_cont=0.607	809	726	453	0.559951	0.623967	358	792	321	672	24.3	3.3e-13	85.1	Bacteria	Verrucomicrobiota	Kiritimatiellae	RFP12	UBA1067	RUG572	RUG572 sp902779865	GCA_902779865.1
MBI5821982.1	GAX62882.1	hypothetical protein HZA88_23660 [Verrucomicrobia bacterium]	807	750	799	0.990087	1.06533	74	791	48	711	22	3.39e-13	85.1	Bacteria	Verrucomicrobiota	Verrucomicrobiae	Palsa-1439	CAIQCK01	CAIQCK01	CAIQCK01 sp016235595	GCA_016235595.1
NLF71599.1	GAX62882.1	MAG: hypothetical protein GX575_21415 [Candidatus Anammoximicrobium sp.]	807	1242	508	0.629492	0.409018	108	584	782	1181	23.4	4.57e-13	85.1	Bacteria	Planctomycetota	Planctomycetia	Pirellulales	Pirellulaceae	Anammoximicrobium	Anammoximicrobium sp012515235	GCA_012515235.1
HIJ52963.1	SOH05200.1	TPA: hypothetical protein HPP66_07375 [Planctomycetes bacterium]	809	845	770	0.951792	0.911243	56	794	61	648	23.2	3.74e-13	85.1	Bacteria	Planctomycetota	Phycisphaerae	Sedimentisphaerales	SG8-4	CS2-K091	CS2-K091 sp013349615	GCA_013349615.1
KPK87311.1	SOH05200.1	MAG: hypothetical protein AMS27_02715 [Bacteroides sp. SM23_62_1]	809	486	511	0.631644	1.05144	81	587	67	449	23.3	1.8e-13	85.1	Bacteria	Bacteroidota	Bacteroidia	Bacteroidales	SM23-62	LJUQ01	LJUQ01 sp001304505	GCA_001304505.1
MBT3198388.1	GAX62882.1	hypothetical protein HN350_00570 [Phycisphaerales bacterium]	807	1039	693	0.858736	0.666987	132	790	390	915	21.9	4.22e-13	85.1	Bacteria	Planctomycetota	Phycisphaerae	SM23-33	SM23-33	BS750m-G57	BS750m-G57 sp018645065	GCA_018645065.1
TKJ39533.1	SOH05200.1	hypothetical protein CEE38_02065 [Planctomycetes bacterium B3_Pla]	809	766	772	0.954265	1.00783	113	809	99	727	21	3.46e-13	85.1	Bacteria	Planctomycetota	Phycisphaerae	Sedimentisphaerales	SG8-4	SG8-4	SG8-4 sp005223045	GCA_005223045.1
CAITZM010000130.1_6	SOH05200.1	# 10799 # 14326 # -1 # ID=130_6;partial=00;start_type=ATG;rbs_motif=None;rbs_spacer=None;gc_cont=0.664	809	1176	695	0.859085	0.590986	98	742	243	783	22.2	4.49e-13	85.1	Bacteria	Verrucomicrobiota	Kiritimatiellae	LD1-PB3	CAIQIC01	DP16D-bin41	DP16D-bin41 sp903896925	GCA_903896925.1
MBL7115681.1	SOH05200.1	hypothetical protein ISS35_07930 [Kiritimatiellae bacterium]	809	993	444	0.548826	0.44713	361	794	623	960	25	5.44e-13	84.7	Bacteria	Verrucomicrobiota	Kiritimatiellae	UBA8416	JADHWI01	JADHWI01	JADHWI01 sp016783565	GCA_016783565.1
PMZT01000278.1_8	GAX62882.1	# 9759 # 12881 # 1 # ID=181_8;partial=00;start_type=ATG;rbs_motif=GGAGG;rbs_spacer=5-10bp;gc_cont=0.685	807	1041	720	0.892193	0.691643	114	791	415	999	21.5	5.55e-13	84.7	Bacteria	Planctomycetota	Phycisphaerae	FEN-1346	FEN-1346	FEN-1346	FEN-1346 sp003170085	GCA_003170085.1
DLRK01000196.1_96	GAX62882.1	# 136887 # 140609 # -1 # ID=13_96;partial=00;start_type=ATG;rbs_motif=None;rbs_spacer=None;gc_cont=0.620	807	1241	499	0.61834	0.402095	111	584	784	1180	22.2	6.01e-13	84.7	Bacteria	Verrucomicrobiota	Verrucomicrobiae	Verrucomicrobiales	Akkermansiaceae	Roseibacillus_B	Roseibacillus_B sp002501065	GCA_002501065.1
CADACS010000016.1_20	SOH05200.1	# 27519 # 30677 # 1 # ID=16_20;partial=00;start_type=ATG;rbs_motif=GGAG/GAGG;rbs_spacer=5-10bp;gc_cont=0.544	809	1053	517	0.639061	0.490978	213	689	278	678	23.2	5.61e-13	84.7	Bacteria	Planctomycetota	Planctomycetia	Pirellulales	Thermoguttaceae	RUG369	RUG369 sp902786505	GCA_902786505.1
OGV58562.1	SOH05200.1	MAG: hypothetical protein A2283_00500 [Lentisphaerae bacterium RIFOXYA12_FULL_48_11]	809	932	781	0.965389	0.837983	83	794	239	886	21.8	5.25e-13	84.7	Bacteria	Verrucomicrobiota	Kiritimatiellae	UBA8416	YA12-FULL-48-11	YA12-FULL-48-11	YA12-FULL-48-11 sp001804885	GCA_001804885.1
CADCOC010000085.1_5	SOH05200.1	# 4235 # 6388 # 1 # ID=85_5;partial=00;start_type=ATG;rbs_motif=GGA/GAG/AGG;rbs_spacer=5-10bp;gc_cont=0.633	809	718	737	0.911001	1.02646	91	792	92	673	22	4.31e-13	84.7	Bacteria	Verrucomicrobiota	Kiritimatiellae	RFP12	UBA1067	RUG572	RUG572 sp902802945	GCA_902802945.1
CAIQCK010000107.1_84	SOH05200.1	# 103511 # 106183 # -1 # ID=107_84;partial=00;start_type=GTG;rbs_motif=GGA/GAG/AGG;rbs_spacer=5-10bp;gc_cont=0.643	809	891	616	0.761434	0.691358	212	762	242	757	22.1	5.1e-13	84.7	Bacteria	Verrucomicrobiota	Verrucomicrobiae	Palsa-1439	CAIQCK01	CAIQCK01	CAIQCK01 sp903870275	GCA_903870275.1
MBM3860784.1	SOH05200.1	hypothetical protein FJ395_14185 [Verrucomicrobia bacterium]	809	811	646	0.798517	0.796547	82	716	95	576	23.4	4.78e-13	84.7	Bacteria	Verrucomicrobiota	Verrucomicrobiae	Palsa-1439	Palsa-1439	CAIKAP01	CAIKAP01 sp016871575	GCA_016871575.1
MBL7219521.1	GAX62882.1	PD40 domain-containing protein [Phycisphaerae bacterium]	807	806	706	0.874845	0.875931	57	724	44	583	22.7	4.73e-13	84.7	Bacteria	Planctomycetota	Phycisphaerae	SM23-33	SM23-33	BS750m-G57	BS750m-G57 sp016782885	GCA_016782885.1
JADFCT010000140.1_4	SOH05200.1	# 6221 # 8800 # 1 # ID=43_4;partial=00;start_type=ATG;rbs_motif=AGGA;rbs_spacer=5-10bp;gc_cont=0.626	809	860	621	0.767614	0.722093	245	809	313	833	23.2	4.98e-13	84.7	Bacteria	Sumerlaeota	Sumerlaeia	JADFCT01	JADFCT01	JADFCT01	JADFCT01 sp017161665	GCA_017161665.1
WP_136059607.1	SOH05200.1	hypothetical protein [Pontiella sulfatireligans]	809	777	840	1.03832	1.08108	35	806	22	718	21.5	4.62e-13	84.7	Bacteria	Verrucomicrobiota	Kiritimatiellae	Kiritimatiellales	Pontiellaceae	Pontiella	Pontiella sulfatireligans	GCF_900890705.1
WP_146526463.1	GAX62882.1	hypothetical protein [Novipirellula artificiosorum]	807	889	748	0.92689	0.841395	111	791	250	850	23.4	5.07e-13	84.7	Bacteria	Planctomycetota	Planctomycetia	Pirellulales	Pirellulaceae	Novipirellula	Novipirellula artificiosorum	GCF_007860135.1
PLLO01000018.1_145	SOH05200.1	# 173744 # 175177 # -1 # ID=3_145;partial=00;start_type=ATG;rbs_motif=TAAA;rbs_spacer=11bp;gc_cont=0.385	809	478	534	0.660074	1.11715	59	587	35	440	22.1	2.3e-13	84.7	Bacteria	Bacteroidota	Bacteroidia	Bacteroidales	VadinHA17	LD21	LD21 sp003142255	GCA_003142255.1
MBQ6620786.1	SOH05200.1	MAG: hypothetical protein IJH68_11655, partial [Thermoguttaceae bacterium]	809	852	536	0.662546	0.629108	244	733	300	724	22.8	4.95e-13	84.7	Bacteria	Planctomycetota	Planctomycetia	Pirellulales	Thermoguttaceae	RUG695	RUG695 sp017434455	GCA_017434455.1
TWT81045.1	SOH05200.1	translocation protein TolB [Planctomycetes bacterium CA13]	809	796	718	0.887515	0.90201	82	792	96	638	23	6.2e-13	84.3	Bacteria	Planctomycetota	Planctomycetia	Pirellulales	Pirellulaceae	Novipirellula	Novipirellula sp007859835	GCA_007859835.1
NLF69796.1	SOH05200.1	MAG: hypothetical protein GX575_12170 [Candidatus Anammoximicrobium sp.]	809	807	730	0.902349	0.904585	82	794	101	648	22.2	6.27e-13	84.3	Bacteria	Planctomycetota	Planctomycetia	Pirellulales	Pirellulaceae	Anammoximicrobium	Anammoximicrobium sp012515235	GCA_012515235.1
WP_192029894.1	SOH05200.1	hypothetical protein [Pseudomarimonas arenosa]	809	971	469	0.579728	0.483007	401	802	426	849	24.3	7.07e-13	84.3	Bacteria	Proteobacteria	Gammaproteobacteria	Xanthomonadales	Xanthomonadaceae	CAU-1598	CAU-1598 sp014841215	GCF_014841215.1
MBN2040356.1	SOH05200.1	hypothetical protein JW864_09960 [Spirochaetes bacterium]	809	1415	784	0.969098	0.554064	78	809	146	779	22.4	8.31e-13	84.3	Bacteria	Spirochaetota	UBA4802	UBA4802	JAFGDQ01	JAFGDQ01	JAFGDQ01 sp016932015	GCA_016932015.1
JAGVUR010000099.1_6	SOH05200.1	# 5991 # 9800 # -1 # ID=104_6;partial=00;start_type=ATG;rbs_motif=GGAG/GAGG;rbs_spacer=5-10bp;gc_cont=0.561	809	1270	571	0.70581	0.449606	204	702	729	1189	20.8	8e-13	84.3	Bacteria	Verrucomicrobiota	Lentisphaeria	UBA1407	UBA1407	UBA1407	UBA1407 sp019136135	GCA_019136135.1
CADACS010000016.1_21	SOH05200.1	# 30829 # 34044 # 1 # ID=16_21;partial=00;start_type=ATG;rbs_motif=AGGA;rbs_spacer=5-10bp;gc_cont=0.545	809	1072	679	0.839308	0.633396	193	790	241	821	22.4	7.44e-13	84.3	Bacteria	Planctomycetota	Planctomycetia	Pirellulales	Thermoguttaceae	RUG369	RUG369 sp902786505	GCA_902786505.1
MBN1142787.1	SOH05200.1	hypothetical protein JXA72_00115 [Bacteroidales bacterium]	809	474	547	0.676143	1.15401	49	587	26	437	21.8	2.99e-13	84.3	Bacteria	Bacteroidota	Bacteroidia	Bacteroidales	UBA10428	UBA5072	UBA5072 sp016926375	GCA_016926375.1
MBM3473499.1	SOH05200.1	hypothetical protein FJX75_09540 [Armatimonadetes bacterium]	809	1118	671	0.829419	0.600179	81	719	504	1017	20.9	7.59e-13	84.3	Bacteria	Armatimonadota	UBA5377	UBA5377	VGFC01	VGFC01	VGFC01 sp016869045	GCA_016869045.1
CADCOO010000278.1_1	SOH05200.1	# 2 # 2143 # -1 # ID=278_1;partial=11;start_type=Edge;rbs_motif=None;rbs_spacer=None;gc_cont=0.575	809	714	739	0.913473	1.03501	83	754	99	707	22.9	5.65e-13	84.3	Bacteria	Planctomycetota	Planctomycetia	Pirellulales	Thermoguttaceae	RUG369	RUG369 sp902803085	GCA_902803085.1
MBI4586805.1	SOH05200.1	PD40 domain-containing protein [Planctomycetes bacterium]	809	1105	728	0.899876	0.658824	90	794	412	980	21.7	7.55e-13	84.3	Bacteria	Planctomycetota	UBA8108	UBA8108	JACQVS01	JACQVS01	JACQVS01 sp016209605	GCA_016209605.1
DDTA01000109.1_37	SOH05200.1	# 45113 # 48001 # 1 # ID=72_37;partial=00;start_type=GTG;rbs_motif=None;rbs_spacer=None;gc_cont=0.762	809	963	758	0.936959	0.787124	108	800	334	962	23.1	7.04e-13	84.3	Bacteria	Myxococcota	Polyangia	Haliangiales	Haliangiaceae	UBA2376	UBA2376 sp002344285	GCA_002344285.1
CACWIW010000050.1_14	SOH05200.1	# 18400 # 20625 # 1 # ID=50_14;partial=00;start_type=ATG;rbs_motif=AGGAG;rbs_spacer=5-10bp;gc_cont=0.637	809	742	450	0.556242	0.606469	358	792	335	686	24	5.85e-13	84.3	Bacteria	Verrucomicrobiota	Kiritimatiellae	RFP12	UBA1067	RUG572	RUG572 sp902761035	GCA_902761035.1
PWXP01000271.1_1	SOH05200.1	# 3 # 2774 # 1 # ID=435_1;partial=10;start_type=Edge;rbs_motif=None;rbs_spacer=None;gc_cont=0.684	809	924	696	0.860321	0.753247	193	790	280	874	21.7	6.87e-13	84.3	Bacteria	Planctomycetota	Planctomycetia	Pirellulales	Thermoguttaceae	PWXP01	PWXP01 sp003561895	GCA_003561895.1
KAA3608271.1	SOH05200.1	hypothetical protein DWQ01_14565 [Planctomycetes bacterium]	809	1034	329	0.406675	0.318182	485	801	522	810	24.6	7.31e-13	84.3	Bacteria	Planctomycetota	UBA1135	UBA1135	UBA1135	QQUA01	QQUA01 sp008501825	GCA_008501825.1
DBMU01000015.1_267	SOH05200.1	# 302873 # 304213 # -1 # ID=7_267;partial=00;start_type=ATG;rbs_motif=None;rbs_spacer=None;gc_cont=0.631	809	447	495	0.611867	1.10738	95	587	59	412	24	3.42e-13	84	Bacteria	Acidobacteriota	Acidobacteriae	Bryobacterales	Bryobacteraceae	Paludibaculum	Paludibaculum sp002298225	GCA_002298225.1
CAIWHP010000258.1_44	SOH05200.1	# 58254 # 61565 # 1 # ID=258_44;partial=00;start_type=ATG;rbs_motif=GGAG/GAGG;rbs_spacer=5-10bp;gc_cont=0.655	809	1104	701	0.866502	0.634964	44	719	307	841	23.3	9.92e-13	84	Bacteria	Verrucomicrobiota	Kiritimatiellae	LD1-PB3	CAIQIC01	DP16D-bin41	DP16D-bin41 sp903912445	GCA_903912445.1
CAIMWS010000514.1_5	SOH05200.1	# 5245 # 8358 # 1 # ID=514_5;partial=00;start_type=ATG;rbs_motif=None;rbs_spacer=None;gc_cont=0.673	809	1038	731	0.903585	0.704239	108	806	345	896	21.5	9.63e-13	84	Bacteria	Verrucomicrobiota	Verrucomicrobiae	Pedosphaerales	UBA1319	CAIMWS01	CAIMWS01 sp903845125	GCA_903845125.1
KPL08599.1	SOH05200.1	MAG: hypothetical protein AMS26_24360 [Bacteroides sp. SM23_62]	809	478	539	0.666255	1.12762	59	587	35	438	21.7	4.05e-13	84	Bacteria	Bacteroidota	Bacteroidia	Bacteroidales	SM23-62	SM23-62	SM23-62 sp001303955	GCA_001303955.1
CAISWQ010000040.1_28	SOH05200.1	# 34371 # 37523 # -1 # ID=40_28;partial=00;start_type=ATG;rbs_motif=None;rbs_spacer=None;gc_cont=0.682	809	1051	451	0.557478	0.429115	361	794	582	928	23.5	9.69e-13	84	Bacteria	Verrucomicrobiota	Kiritimatiellae	LD1-PB3	CAIQIC01	DP16D-bin41	DP16D-bin41 sp903889245	GCA_903889245.1
DKOA01000050.1_19	SOH05200.1	# 25495 # 28422 # 1 # ID=59_19;partial=00;start_type=ATG;rbs_motif=None;rbs_spacer=None;gc_cont=0.481	809	976	447	0.552534	0.457992	358	790	425	796	22.8	9.32e-13	84	Bacteria	Verrucomicrobiota	Verrucomicrobiae	Opitutales	DSM-45221	Coraliomargarita	Coraliomargarita sp002469895	GCA_002469895.1
MBN2037324.1	SOH05200.1	hypothetical protein JW768_11325 [Chitinispirillaceae bacterium]	809	904	731	0.903585	0.808628	108	790	194	756	23.4	8.92e-13	84	Bacteria	Fibrobacterota	Chitinivibrionia	Chitinivibrionales	Chitinispirillaceae	JAFGDP01	JAFGDP01 sp016932075	GCA_016932075.1
MBL7219158.1	GAX62882.1	hypothetical protein ISS69_03515 [Phycisphaerae bacterium]	807	757	805	0.997522	1.06341	55	791	39	718	21.5	7.81e-13	84	Bacteria	Planctomycetota	Phycisphaerae	SM23-33	SM23-33	BS750m-G57	BS750m-G57 sp016782885	GCA_016782885.1
NLO80638.1	SOH05200.1	hypothetical protein GX093_10145 [Xanthomonadaceae bacterium]	809	994	317	0.391842	0.318913	525	809	588	877	27.1	9.42e-13	84	Bacteria	Proteobacteria	Gammaproteobacteria	Nitrococcales	AK92	JAAYIK01	JAAYIK01 sp012523465	GCA_012523465.1
QKCY01000339.1_7	SOH05200.1	# 9515 # 12829 # 1 # ID=117_7;partial=00;start_type=ATG;rbs_motif=AGGA;rbs_spacer=5-10bp;gc_cont=0.673	809	1105	504	0.622991	0.456109	258	727	285	686	23	1.3e-12	83.6	Bacteria	Verrucomicrobiota	Lentisphaeria	UBA1407	Lenti-02	Lenti-02	Lenti-02 sp003245525	GCA_003245525.1
PMZT01000178.1_4	SOH05200.1	# 2754 # 5228 # 1 # ID=197_4;partial=00;start_type=ATG;rbs_motif=AGGAG;rbs_spacer=5-10bp;gc_cont=0.663	809	825	775	0.957973	0.939394	48	794	42	626	22.8	1.1e-12	83.6	Bacteria	Planctomycetota	Phycisphaerae	FEN-1346	FEN-1346	FEN-1346	FEN-1346 sp003170085	GCA_003170085.1
CADCOC010000030.1_48	SOH05200.1	# 66453 # 70892 # -1 # ID=30_48;partial=00;start_type=ATG;rbs_motif=GGA/GAG/AGG;rbs_spacer=5-10bp;gc_cont=0.645	809	1480	656	0.810878	0.443243	191	792	520	1045	21.6	1.45e-12	83.6	Bacteria	Verrucomicrobiota	Kiritimatiellae	RFP12	UBA1067	RUG572	RUG572 sp902802945	GCA_902802945.1
MBL7044781.1	GAX62882.1	MAG: hypothetical protein ISR77_39505 [Pirellulaceae bacterium]	807	850	479	0.593556	0.563529	132	584	182	571	24.8	1.12e-12	83.6	Bacteria	Planctomycetota	Planctomycetia	Pirellulales	Pirellulaceae	JADHUC01	JADHUC01 sp016784735	GCA_016784735.1
MAG58962.1	GAX62882.1	hypothetical protein CMJ83_21960 [Planctomycetes bacterium]	807	1355	581	0.71995	0.428782	47	584	818	1295	23.1	1.41e-12	83.6	Bacteria	Planctomycetota	GCA-002687715	GCA-002687715	GCA-002687715	GCA-2687715	GCA-2687715 sp002687715	GCA_002687715.1
PWYM01000301.1_10	SOH05200.1	# 7525 # 10386 # -1 # ID=297_10;partial=00;start_type=ATG;rbs_motif=GGAG/GAGG;rbs_spacer=5-10bp;gc_cont=0.691	809	954	597	0.737948	0.625786	253	798	259	810	24.1	1.21e-12	83.6	Bacteria	Proteobacteria	Gammaproteobacteria	PWYM01	PWYM01	PWYM01	PWYM01 sp003567855	GCA_003567855.1
DBXN01000101.1_11	GAX62882.1	# 16885 # 19755 # 1 # ID=57_11;partial=00;start_type=ATG;rbs_motif=GGAGG;rbs_spacer=5-10bp;gc_cont=0.619	807	957	779	0.965304	0.814002	54	802	176	764	22.2	1.21e-12	83.6	Bacteria	Verrucomicrobiota	Kiritimatiellae	RFP12	UBA1067	UBA1211	UBA1211 sp002309585	GCA_002309585.1
SYHD01000202.1_19	SOH05200.1	# 24742 # 27723 # 1 # ID=162_19;partial=00;start_type=ATG;rbs_motif=GGA/GAG/AGG;rbs_spacer=5-10bp;gc_cont=0.628	809	994	899	1.11125	0.904427	59	804	59	872	22.7	1.24e-12	83.6	Bacteria	Planctomycetota	Planctomycetia	Gemmatales	Gemmataceae	SIAQ01	SIAQ01 sp005799265	GCA_005799265.1
MBO5936813.1	SOH05200.1	hypothetical protein J6Q79_04250, partial [Clostridia bacterium]	809	684	680	0.840544	0.994152	83	726	97	644	20.6	9.4e-13	83.6	Bacteria	Firmicutes_A	Clostridia	Oscillospirales	Acutalibacteraceae	UBA6857	UBA6857 sp017631745	GCA_017631745.1
CAIMEY010000002.1_69	SOH05200.1	# 91783 # 95529 # 1 # ID=2_69;partial=00;start_type=ATG;rbs_motif=GGA/GAG/AGG;rbs_spacer=5-10bp;gc_cont=0.593	809	1249	491	0.606922	0.393114	361	798	798	1239	25.1	1.37e-12	83.6	Bacteria	Myxococcota	UBA9042	UBA9042	UBA9042	CAIMEY01	CAIMEY01 sp903840165	GCA_903840165.1
CACZAK010000075.1_13	SOH05200.1	# 13255 # 16374 # -1 # ID=75_13;partial=00;start_type=ATG;rbs_motif=None;rbs_spacer=None;gc_cont=0.632	809	1040	744	0.919654	0.715385	100	794	421	1018	21.4	1.27e-12	83.6	Bacteria	Verrucomicrobiota	Kiritimatiellae	RFP12	UBA1067	RUG572	RUG572 sp902779075	GCA_902779075.1
MBI5388224.1	SOH05200.1	hypothetical protein HZA90_26465 [Verrucomicrobia bacterium]	809	908	687	0.849197	0.756608	50	693	147	688	21.5	1.55e-12	83.2	Bacteria	Verrucomicrobiota	Verrucomicrobiae	Pedosphaerales	JACRJZ01	JACRJZ01	JACRJZ01 sp016219875	GCA_016219875.1
NEW84523.1	SOH05200.1	MAG: hypothetical protein GZ094_19450 [Mariniphaga sp.]	809	472	509	0.629172	1.07839	84	587	56	435	23.2	6.92e-13	83.2	Bacteria	Bacteroidota	Bacteroidia	Bacteroidales	Prolixibacteraceae	JAAFHB01	JAAFHB01 sp010906965	GCA_010906965.1
MBQ2621316.1	GAX62882.1	MAG: discoidin domain-containing protein [Thermoguttaceae bacterium]	807	1018	779	0.965304	0.765226	78	798	352	1002	21.2	1.64e-12	83.2	Bacteria	Planctomycetota	Planctomycetia	Pirellulales	Thermoguttaceae	RUG11551	RUG11551 sp017407125	GCA_017407125.1
MBQ6618669.1	SOH05200.1	MAG: hypothetical protein IJH68_00810, partial [Thermoguttaceae bacterium]	809	856	814	1.00618	0.950935	90	807	191	853	21.3	1.49e-12	83.2	Bacteria	Planctomycetota	Planctomycetia	Pirellulales	Thermoguttaceae	RUG695	RUG695 sp017434455	GCA_017434455.1
SLMF01000498.1_2	GAX62882.1	# 539 # 2944 # 1 # ID=528_2;partial=00;start_type=ATG;rbs_motif=GGAG/GAGG;rbs_spacer=5-10bp;gc_cont=0.638	807	802	685	0.848823	0.854115	132	791	246	780	20.7	1.42e-12	83.2	Bacteria	Planctomycetota	Planctomycetia	Pirellulales	Pirellulaceae	SLMF01	SLMF01 sp007133715	GCA_007133715.1
MBI3899569.1	SOH05200.1	hypothetical protein HY308_14925 [Gammaproteobacteria bacterium]	809	990	806	0.996292	0.814141	108	798	105	861	23	1.63e-12	83.2	Bacteria	Proteobacteria	Gammaproteobacteria	Acidiferrobacterales	Sulfurifustaceae	JACQFZ01	JACQFZ01 sp016199745	GCA_016199745.1
VEN73828.1	SOH05200.1	conserved exported hypothetical protein [uncultured Desulfobacteraceae bacterium]	809	1238	493	0.609394	0.398223	361	797	797	1236	24.5	1.8e-12	83.2	Bacteria	Desulfobacterota	Desulfobacteria	Desulfobacterales	CR-1	CR-1	CR-1 sp900659855	GCA_900659855.1
MAF64422.1	SOH05200.1	hypothetical protein CMJ84_02015 [Planctomycetes bacterium]	809	1037	432	0.533993	0.416586	363	792	538	856	23.4	1.66e-12	83.2	Bacteria	Planctomycetota	UBA1135	UBA1135	GCA-002686595	GCA-2686265	GCA-2686265 sp002686265	GCA_002686265.1
WP_165226693.1	GAX62882.1	PD40 domain-containing protein [Aquisphaera sp. JC669]	807	938	739	0.915737	0.787846	105	797	350	920	21.2	2.07e-12	82.8	Bacteria	Planctomycetota	Planctomycetia	Isosphaerales	Isosphaeraceae	Aquisphaera	Aquisphaera sp011064615	GCF_011064615.1
SLAV01000184.1_1	SOH05200.1	# 3 # 2741 # -1 # ID=52_1;partial=10;start_type=ATG;rbs_motif=None;rbs_spacer=None;gc_cont=0.640	809	913	685	0.846724	0.750274	184	790	190	762	22.2	2.04e-12	82.8	Bacteria	Verrucomicrobiota	Verrucomicrobiae	Verrucomicrobiales	Akkermansiaceae	Luteolibacter	Luteolibacter sp007126655	GCA_007126655.1
MBL0157676.1	SOH05200.1	MAG: hypothetical protein IPP47_11320 [Bryobacterales bacterium]	809	405	327	0.404203	0.807407	95	421	39	279	25.7	6.05e-13	82.8	Bacteria	Acidobacteriota	Acidobacteriae	Bryobacterales	Bryobacteraceae	Paludibaculum	Paludibaculum sp016721425	GCA_016721425.1
DLRK01000017.1_30	SOH05200.1	# 40886 # 43300 # -1 # ID=211_30;partial=00;start_type=ATG;rbs_motif=None;rbs_spacer=None;gc_cont=0.566	809	805	762	0.941904	0.946584	56	794	30	604	22.6	1.88e-12	82.8	Bacteria	Verrucomicrobiota	Verrucomicrobiae	Verrucomicrobiales	Akkermansiaceae	Roseibacillus_B	Roseibacillus_B sp002501065	GCA_002501065.1
NEW82092.1	SOH05200.1	MAG: hypothetical protein GZ094_06975 [Mariniphaga sp.]	809	477	509	0.629172	1.06709	84	587	60	440	21.4	9.41e-13	82.8	Bacteria	Bacteroidota	Bacteroidia	Bacteroidales	Prolixibacteraceae	JAAFHB01	JAAFHB01 sp010906965	GCA_010906965.1
CADCOO010000162.1_4	SOH05200.1	# 4309 # 7467 # -1 # ID=162_4;partial=00;start_type=ATG;rbs_motif=AGGAG;rbs_spacer=5-10bp;gc_cont=0.586	809	1053	593	0.733004	0.563153	193	722	211	701	24.6	2.2e-12	82.8	Bacteria	Planctomycetota	Planctomycetia	Pirellulales	Thermoguttaceae	RUG369	RUG369 sp902803085	GCA_902803085.1
MBQ9432170.1	SOH05200.1	hypothetical protein IJU44_11540 [Kiritimatiellae bacterium]	809	994	761	0.940667	0.765594	75	808	282	871	22.5	2.14e-12	82.8	Bacteria	Verrucomicrobiota	Kiritimatiellae	RFP12	UBA1067	UBA1200	UBA1200 sp017454745	GCA_017454745.1
MBP8953354.1	SOH05200.1	discoidin domain-containing protein [Armatimonadetes bacterium]	809	931	774	0.956737	0.831364	81	806	322	910	21.7	2.07e-12	82.8	Bacteria	Armatimonadota	UBA5377	UBA5377	JABUFB01	JABUFB01	JABUFB01 sp018056145	GCA_018056145.1
SLMF01000678.1_1	SOH05200.1	# 3 # 2252 # 1 # ID=163_1;partial=10;start_type=Edge;rbs_motif=None;rbs_spacer=None;gc_cont=0.610	809	750	543	0.671199	0.724	212	693	107	560	22.5	1.78e-12	82.8	Bacteria	Planctomycetota	Planctomycetia	Pirellulales	Pirellulaceae	SLMF01	SLMF01 sp007133715	GCA_007133715.1
OGV68232.1	SOH05200.1	MAG: hypothetical protein A2283_10255 [Lentisphaerae bacterium RIFOXYA12_FULL_48_11]	809	831	704	0.87021	0.847172	48	731	33	578	23.6	1.92e-12	82.8	Bacteria	Verrucomicrobiota	Kiritimatiellae	UBA8416	YA12-FULL-48-11	YA12-FULL-48-11	YA12-FULL-48-11 sp001804885	GCA_001804885.1
NLV41398.1	GAX62882.1	hypothetical protein GXY15_09270 [Candidatus Hydrogenedentes bacterium]	807	1110	693	0.858736	0.624324	127	789	550	1085	21.9	2.25e-12	82.8	Bacteria	Hydrogenedentota	Hydrogenedentia	Hydrogenedentiales	CAITNO01	JAAYBR01	JAAYBR01 sp012730045	GCA_012730045.1
MBN9656765.1	SOH05200.1	hypothetical protein J0H49_01225 [Acidobacteria bacterium]	809	428	503	0.621755	1.17523	85	587	47	400	22.3	7.14e-13	82.8	Bacteria	Acidobacteriota	Acidobacteriae	Bryobacterales	Bryobacteraceae	Paludibaculum	Paludibaculum sp017307505	GCA_017307505.1
NWK54724.1	SOH05200.1	hypothetical protein HW115_03825 [Verrucomicrobiaceae bacterium N1E253]	809	633	643	0.794808	1.0158	108	719	98	598	21.2	1.5e-12	82.8	Bacteria	Verrucomicrobiota	Verrucomicrobiae	Verrucomicrobiales	Akkermansiaceae	UBA985	UBA985 sp013391475	GCA_013391475.1
CAIJYD010000051.1_73	SOH05200.1	# 101823 # 103256 # -1 # ID=51_73;partial=00;start_type=ATG;rbs_motif=TAAA;rbs_spacer=11bp;gc_cont=0.402	809	478	499	0.616811	1.04393	94	587	73	440	22.8	9.46e-13	82.8	Bacteria	Bacteroidota	Bacteroidia	Bacteroidales	VadinHA17	LD21	LD21 sp903824785	GCA_903824785.1
MBL7219747.1	GAX62882.1	discoidin domain-containing protein [Phycisphaerae bacterium]	807	949	817	1.01239	0.860906	57	804	234	929	21.9	2.74e-12	82.4	Bacteria	Planctomycetota	Phycisphaerae	SM23-33	SM23-33	BS750m-G57	BS750m-G57 sp016782885	GCA_016782885.1
MBL7041573.1	SOH05200.1	MAG: DUF1080 domain-containing protein [Pirellulaceae bacterium]	809	1003	630	0.778739	0.628116	107	724	302	781	22.1	2.83e-12	82.4	Bacteria	Planctomycetota	Planctomycetia	Pirellulales	Pirellulaceae	JADHUC01	JADHUC01 sp016784735	GCA_016784735.1
MBK9265251.1	SOH05200.1	MAG: PD40 domain-containing protein [Polyangiaceae bacterium]	809	958	760	0.939431	0.793319	108	798	336	957	21.7	2.76e-12	82.4	Bacteria	Myxococcota	Polyangia	Polyangiales	Polyangiaceae	Polyangium	Polyangium sp016715885	GCA_016715885.1
MBI9017984.1	GAX62882.1	discoidin domain-containing protein [Phycisphaerae bacterium]	807	970	678	0.840149	0.698969	59	716	181	699	22.3	2.77e-12	82.4	Bacteria	Planctomycetota	Phycisphaerae	Sedimentisphaerales	SM23-30	JAEIOG01	JAEIOG01 sp016342495	GCA_016342495.1
CACXFR010000217.1_3	SOH05200.1	# 2535 # 5582 # -1 # ID=217_3;partial=00;start_type=ATG;rbs_motif=GGAG/GAGG;rbs_spacer=5-10bp;gc_cont=0.591	809	1016	597	0.737948	0.587598	193	721	207	709	23.1	2.85e-12	82.4	Bacteria	Planctomycetota	Planctomycetia	Pirellulales	Thermoguttaceae	RUG695	RUG695 sp902766935	GCA_902766935.1
CACWIW010000180.1_10	SOH05200.1	# 10415 # 13549 # -1 # ID=180_10;partial=00;start_type=ATG;rbs_motif=None;rbs_spacer=None;gc_cont=0.640	809	1045	744	0.919654	0.711962	100	794	425	1023	21.1	2.89e-12	82.4	Bacteria	Verrucomicrobiota	Kiritimatiellae	RFP12	UBA1067	RUG572	RUG572 sp902761035	GCA_902761035.1
CAIWJG010000020.1_18	GAX62882.1	# 23666 # 25855 # 1 # ID=20_18;partial=00;start_type=GTG;rbs_motif=None;rbs_spacer=None;gc_cont=0.599	807	730	791	0.980173	1.08356	74	791	49	699	21.2	2.28e-12	82.4	Bacteria	Verrucomicrobiota	Verrucomicrobiae	Pedosphaerales	UBA8199	PALSA-1440	PALSA-1440 sp903912925	GCA_903912925.1
DLRK01000196.1_104	GAX62882.1	# 152722 # 155427 # -1 # ID=13_104;partial=00;start_type=ATG;rbs_motif=None;rbs_spacer=None;gc_cont=0.586	807	902	640	0.793061	0.709534	111	717	301	814	22.2	2.66e-12	82.4	Bacteria	Verrucomicrobiota	Verrucomicrobiae	Verrucomicrobiales	Akkermansiaceae	Roseibacillus_B	Roseibacillus_B sp002501065	GCA_002501065.1
MBT7847304.1	SOH05200.1	MAG: hypothetical protein HN742_35875 [Lentisphaerae bacterium]	809	1154	467	0.577256	0.404679	361	794	727	1103	22.7	3.02e-12	82.4	Bacteria	Verrucomicrobiota	Lentisphaeria	UBA1407	JABHEG01	JABHEG01	JABHEG01 sp018676675	GCA_018676675.1
MBN1124487.1	GAX62882.1	hypothetical protein JXA82_05725 [Sedimentisphaerales bacterium]	807	930	684	0.847584	0.735484	132	791	383	909	22.7	2.7e-12	82.4	Bacteria	Planctomycetota	Phycisphaerae	Sedimentisphaerales	Anaerohalosphaeraceae	JAFGGE01	JAFGGE01 sp016926155	GCA_016926155.1
OQB86397.1	SOH05200.1	translocation protein TolB [Planctomycetes bacterium ADurb.Bin126]	809	821	705	0.871446	0.858709	82	762	83	614	23.5	2.51e-12	82.4	Bacteria	Planctomycetota	Phycisphaerae	SM23-33	SM23-33	MWDR01	MWDR01 sp002071695	GCA_002071695.1
TWT80316.1	GAX62882.1	hypothetical protein CA13_17290 [Planctomycetes bacterium CA13]	807	889	743	0.920694	0.835771	111	791	250	850	22.2	2.63e-12	82.4	Bacteria	Planctomycetota	Planctomycetia	Pirellulales	Pirellulaceae	Novipirellula	Novipirellula sp007859835	GCA_007859835.1
MBR6733804.1	SOH05200.1	hypothetical protein IKL96_05325 [Kiritimatiellae bacterium]	809	740	737	0.911001	0.995946	91	792	92	673	22.3	2.31e-12	82.4	Bacteria	Verrucomicrobiota	Kiritimatiellae	RFP12	UBA1067	RUG572	RUG572 sp017563185	GCA_017563185.1
MBR4751864.1	SOH05200.1	MAG: hypothetical protein IK077_08900 [Thermoguttaceae bacterium]	809	1044	638	0.788628	0.611111	95	689	176	665	22.6	3.8e-12	82	Bacteria	Planctomycetota	Planctomycetia	Pirellulales	Thermoguttaceae	RUG369	RUG369 sp017550965	GCA_017550965.1
JADFCT010000046.1_5	GAX62882.1	# 5321 # 8692 # -1 # ID=411_5;partial=00;start_type=ATG;rbs_motif=GGAG/GAGG;rbs_spacer=5-10bp;gc_cont=0.584	807	1124	825	1.0223	0.733986	55	804	428	1103	21.7	3.91e-12	82	Bacteria	Sumerlaeota	Sumerlaeia	JADFCT01	JADFCT01	JADFCT01	JADFCT01 sp017161665	GCA_017161665.1
SKJM01000575.1_1	GAX62882.1	# 2 # 2869 # -1 # ID=98_1;partial=10;start_type=ATG;rbs_motif=GGAG/GAGG;rbs_spacer=5-10bp;gc_cont=0.689	807	956	689	0.853779	0.720711	71	718	366	908	22.2	3.61e-12	82	Bacteria	Planctomycetota	Planctomycetia	Pirellulales	Thermoguttaceae	PWXP01	PWXP01 sp007122045	GCA_007122045.1
JAGYOL010000196.1_2	SOH05200.1	# 697 # 4053 # 1 # ID=108_2;partial=00;start_type=ATG;rbs_motif=GGA/GAG/AGG;rbs_spacer=5-10bp;gc_cont=0.516	809	1119	749	0.925834	0.669348	108	801	512	1100	21.8	3.92e-12	82	Bacteria	Verrucomicrobiota	Kiritimatiellae	RFP12	UBA1067	M55B167	M55B167 sp018399555	GCA_018399555.1
MBM4155979.1	GAX62882.1	MAG: hypothetical protein FJ221_13285 [Lentisphaerae bacterium]	807	1249	496	0.614622	0.397118	108	584	790	1188	22.4	4.08e-12	82	Bacteria	Verrucomicrobiota	Kiritimatiellae	PWTM01	CAACVY01	VGWF01	VGWF01 sp016873715	GCA_016873715.1
MBQ2619861.1	GAX62882.1	MAG: discoidin domain-containing protein [Thermoguttaceae bacterium]	807	980	774	0.959108	0.789796	78	798	347	964	20.8	3.66e-12	82	Bacteria	Planctomycetota	Planctomycetia	Pirellulales	Thermoguttaceae	RUG11551	RUG11551 sp017407125	GCA_017407125.1
RME92726.1	GAX62882.1	hypothetical protein D6767_02525 [Candidatus Hydrogenedentes bacterium]	807	635	771	0.95539	1.21417	59	791	35	626	22.3	2.61e-12	82	Bacteria	Spirochaetota	Leptospirae	Turneriellales	J094	J094	J094 sp003695005	GCA_003695005.1
TKJ38300.1	GAX62882.1	hypothetical protein CEE38_05955 [Planctomycetes bacterium B3_Pla]	807	787	682	0.845105	0.866582	132	791	238	766	21.1	3.19e-12	82	Bacteria	Planctomycetota	Phycisphaerae	Sedimentisphaerales	SG8-4	SG8-4	SG8-4 sp005223045	GCA_005223045.1
CAISWQ010000119.1_41	SOH05200.1	# 58908 # 62489 # -1 # ID=119_41;partial=00;start_type=ATG;rbs_motif=None;rbs_spacer=None;gc_cont=0.649	809	1194	675	0.834363	0.565327	98	728	244	771	21.9	4.02e-12	82	Bacteria	Verrucomicrobiota	Kiritimatiellae	LD1-PB3	CAIQIC01	DP16D-bin41	DP16D-bin41 sp903889245	GCA_903889245.1
MAD79780.1	GAX62882.1	hypothetical protein CMJ50_02900, partial [Planctomycetaceae bacterium]	807	808	507	0.628253	0.627475	108	584	348	748	22.7	3.25e-12	82	Bacteria	Planctomycetota	Planctomycetia	Pirellulales	Pirellulaceae	ARS98	ARS98 sp002685655	GCA_002685655.1
MBR4751118.1	GAX62882.1	MAG: PD40 domain-containing protein [Thermoguttaceae bacterium]	807	1000	748	0.92689	0.748	105	796	384	984	21.5	3.7e-12	82	Bacteria	Planctomycetota	Planctomycetia	Pirellulales	Thermoguttaceae	RUG369	RUG369 sp017550965	GCA_017550965.1
NOY95085.1	SOH05200.1	hypothetical protein GXO81_01670 [Chlorobi bacterium]	809	484	496	0.613103	1.02479	98	587	75	439	21.6	1.71e-12	82	Bacteria	Bacteroidota	Bacteroidia	Bacteroidales	Prolixibacteraceae	JABMQB01	JABMQB01 sp013152355	GCA_013152355.1
DLHY01000030.1_176	SOH05200.1	# 216085 # 219273 # -1 # ID=148_176;partial=00;start_type=ATG;rbs_motif=AGGA;rbs_spacer=5-10bp;gc_cont=0.573	809	1063	338	0.4178	0.317968	517	795	547	848	27.8	3.83e-12	82	Bacteria	Acidobacteriota	Blastocatellia	UBA7656	UBA7656	UBA7656	UBA7656 sp002483445	GCA_002483445.1
MBQ9874970.1	SOH05200.1	MAG: NPCBM/NEW2 domain-containing protein [Thermoguttaceae bacterium]	809	935	787	0.972806	0.841711	83	794	236	887	20.8	4.71e-12	81.6	Bacteria	Planctomycetota	Planctomycetia	Pirellulales	Thermoguttaceae	RUG369	RUG369 sp017441605	GCA_017441605.1
CAIQCK010000034.1_110	SOH05200.1	# 154819 # 157728 # 1 # ID=34_110;partial=00;start_type=ATG;rbs_motif=AGGA/GGAG/GAGG;rbs_spacer=11-12bp;gc_cont=0.653	809	970	751	0.928307	0.774227	83	794	241	843	21	4.81e-12	81.6	Bacteria	Verrucomicrobiota	Verrucomicrobiae	Palsa-1439	CAIQCK01	CAIQCK01	CAIQCK01 sp903870275	GCA_903870275.1
MBT3198698.1	SOH05200.1	hypothetical protein HN350_02180 [Phycisphaerales bacterium]	809	738	656	0.810878	0.888889	193	790	135	687	21.8	4.01e-12	81.6	Bacteria	Planctomycetota	Phycisphaerae	SM23-33	SM23-33	BS750m-G57	BS750m-G57 sp018645065	GCA_018645065.1
CAIQIC010000566.1_15	SOH05200.1	# 12073 # 14475 # -1 # ID=566_15;partial=00;start_type=ATG;rbs_motif=None;rbs_spacer=None;gc_cont=0.598	809	801	674	0.833127	0.841448	82	732	77	580	23	4.27e-12	81.6	Bacteria	Verrucomicrobiota	Kiritimatiellae	LD1-PB3	CAIQIC01	CAIQIC01	CAIQIC01 sp903871765	GCA_903871765.1
NOZ22016.1	SOH05200.1	hypothetical protein GXP25_13120 [Planctomycetes bacterium]	809	1131	736	0.909765	0.650752	79	794	400	947	23.2	5.17e-12	81.6	Bacteria	Planctomycetota	Brocadiae	JAADGH01	JAADGH01	JAADGH01	JAADGH01 sp013152475	GCA_013152475.1
MBN2719055.1	SOH05200.1	PD40 domain-containing protein [Deltaproteobacteria bacterium]	809	717	735	0.908529	1.0251	102	799	112	705	21.4	3.91e-12	81.6	Bacteria	Myxococcota	Polyangia	JAAYKL01	JAAYKL01	JAFGXQ01	JAFGXQ01 sp016937015	GCA_016937015.1
DDLT01000004.1_2	SOH05200.1	# 2521 # 5052 # -1 # ID=310_2;partial=00;start_type=ATG;rbs_motif=AGGA;rbs_spacer=5-10bp;gc_cont=0.438	809	844	673	0.831891	0.797393	193	792	214	785	22.3	4.43e-12	81.6	Bacteria	Verrucomicrobiota	Lentisphaeria	UBA2565	UBA2565	UBA2565	UBA2565 sp002340265	GCA_002340265.1
HEC41731.1	SOH05200.1	MAG TPA: hypothetical protein ENI20_02750 [Bacteroides sp.]	809	463	538	0.665019	1.16199	59	587	35	437	21.2	2.06e-12	81.6	Bacteria	Bacteroidota	Bacteroidia	Bacteroidales	SM23-62	SM23-62	SM23-62 sp011053095	GCA_011053095.1
CAINLR010000065.1_10	SOH05200.1	# 13945 # 16608 # -1 # ID=65_10;partial=00;start_type=ATG;rbs_motif=None;rbs_spacer=None;gc_cont=0.602	809	888	801	0.990111	0.902027	74	790	196	837	22.2	4.57e-12	81.6	Bacteria	Verrucomicrobiota	Verrucomicrobiae	Pedosphaerales	UBA11358	UBA11358	UBA11358 sp903850425	GCA_903850425.1
OQB86190.1	SOH05200.1	hypothetical protein BWX88_01324 [Planctomycetes bacterium ADurb.Bin126]	809	913	748	0.924598	0.819277	113	794	256	875	20.7	4.65e-12	81.6	Bacteria	Planctomycetota	Phycisphaerae	SM23-33	SM23-33	MWDR01	MWDR01 sp002071695	GCA_002071695.1
DFOV01000278.1_1	SOH05200.1	# 1 # 1452 # 1 # ID=213_1;partial=10;start_type=Edge;rbs_motif=None;rbs_spacer=None;gc_cont=0.490	809	484	325	0.401731	0.671488	525	798	7	314	26.2	2.27e-12	81.6	Bacteria	Proteobacteria	Gammaproteobacteria	Enterobacterales	UBA3532	UBA3532	UBA3532 sp002376965	GCA_002376965.1
MBL0162412.1	SOH05200.1	MAG: hypothetical protein IPP82_01835 [Xanthomonadales bacterium]	809	976	369	0.456119	0.378074	478	796	526	850	26.6	4.82e-12	81.6	Bacteria	Proteobacteria	Gammaproteobacteria	Xanthomonadales	Rhodanobacteraceae	Dokdonella	Dokdonella sp016721015	GCA_016721015.1
MBM4257892.1	SOH05200.1	DUF11 domain-containing protein [Deltaproteobacteria bacterium]	809	1197	476	0.588381	0.397661	384	792	422	846	23.5	5.29e-12	81.6	Bacteria	Desulfobacterota_B	Binatia	Bin18	Bin18	VGTJ01	VGTJ01 sp016874775	GCA_016874775.1
NOT34272.1	SOH05200.1	hypothetical protein HOP12_08905, partial [Candidatus Eisenbacteria bacterium]	809	363	317	0.391842	0.873278	104	398	89	343	23.3	9.96e-13	81.6	Bacteria	Eisenbacteria	RBG-16-71-46	RBG-16-71-46	RBG-16-71-46	JABFRW01	JABFRW01 sp013140805	GCA_013140805.1
WP_136060702.1	SOH05200.1	hypothetical protein [Pontiella sulfatireligans]	809	749	807	0.997528	1.07744	56	806	38	710	23.2	4.06e-12	81.6	Bacteria	Verrucomicrobiota	Kiritimatiellae	Kiritimatiellales	Pontiellaceae	Pontiella	Pontiella sulfatireligans	GCF_900890705.1
MBI5684219.1	GAX62882.1	hypothetical protein HZC54_03995 [Verrucomicrobia bacterium]	807	749	797	0.987608	1.06409	74	791	47	710	21.6	4.04e-12	81.6	Bacteria	Verrucomicrobiota	Verrucomicrobiae	Palsa-1439	CAIQCK01	CAIQCK01	CAIQCK01 sp016222825	GCA_016222825.1
MBN2291017.1	SOH05200.1	MAG: PD40 domain-containing protein [Pirellulales bacterium]	809	837	659	0.814586	0.787336	82	719	113	601	23.2	4.4e-12	81.6	Bacteria	Planctomycetota	Planctomycetia	Pirellulales	Thermoguttaceae	JAFGTN01	JAFGTN01 sp016934075	GCA_016934075.1
MBQ9875232.1	SOH05200.1	MAG: discoidin domain-containing protein [Thermoguttaceae bacterium]	809	1055	640	0.7911	0.606635	105	696	198	685	22.8	5.01e-12	81.6	Bacteria	Planctomycetota	Planctomycetia	Pirellulales	Thermoguttaceae	RUG369	RUG369 sp017441605	GCA_017441605.1
CABIVS010000002.1_260	SOH05200.1	# 358933 # 361428 # 1 # ID=2_260;partial=00;start_type=ATG;rbs_motif=TAA;rbs_spacer=11bp;gc_cont=0.466	809	832	654	0.808405	0.786058	145	727	167	713	22.8	5.77e-12	81.3	Bacteria	Bacteroidota	Bacteroidia	Bacteroidales	Bacteroidaceae	Bacteroides	Bacteroides sp902362375	GCA_902362375.1
MBL0195446.1	SOH05200.1	MAG: hypothetical protein IPQ09_14705 [Myxococcales bacterium]	809	672	726	0.897404	1.08036	108	798	51	672	23	4.85e-12	81.3	Bacteria	Myxococcota	Polyangia	Polyangiales	Polyangiaceae	JAAFHV01	JAAFHV01 sp016720545	GCA_016720545.1
WP_163210540.1	SOH05200.1	hypothetical protein [Bacteroides sp. 519]	809	824	464	0.573548	0.563107	343	790	399	776	22.6	5.73e-12	81.3	Bacteria	Bacteroidota	Bacteroidia	Bacteroidales	Bacteroidaceae	Bacteroides_H	Bacteroides_H sp010500955	GCF_010500955.1
URFY01000005.1_18	SOH05200.1	# 22368 # 24875 # -1 # ID=5_18;partial=00;start_type=ATG;rbs_motif=TAAA;rbs_spacer=12bp;gc_cont=0.501	809	836	643	0.794808	0.769139	145	719	172	710	22.2	5.79e-12	81.3	Bacteria	Bacteroidota	Bacteroidia	Bacteroidales	Bacteroidaceae	Bacteroides	Bacteroides sp900547205	GCA_900547205.1
JADGRG010000312.1_12	SOH05200.1	# 12974 # 15259 # -1 # ID=43_12;partial=00;start_type=ATG;rbs_motif=GGAGG;rbs_spacer=5-10bp;gc_cont=0.650	809	762	492	0.608158	0.645669	354	794	312	731	24	5.42e-12	81.3	Bacteria	Myxococcota	Polyangia	Polyangiales	JAFGIB01	JADGRF01	JADGRF01 sp017881145	GCA_017881145.1
NNJ43613.1	GAX62882.1	hypothetical protein HKP15_09750 [Akkermansiaceae bacterium]	807	875	743	0.920694	0.849143	4	724	11	590	22.2	5.94e-12	81.3	Bacteria	Verrucomicrobiota	Verrucomicrobiae	Verrucomicrobiales	Akkermansiaceae	UBA985	UBA985 sp013041925	GCA_013041925.1
MBT3201130.1	SOH05200.1	hypothetical protein HN350_14605 [Phycisphaerales bacterium]	809	972	669	0.826947	0.688272	226	807	403	956	21.7	6.33e-12	81.3	Bacteria	Planctomycetota	Phycisphaerae	SM23-33	SM23-33	BS750m-G57	BS750m-G57 sp018645065	GCA_018645065.1
CADBQY010000155.1_11	SOH05200.1	# 11816 # 14863 # -1 # ID=155_11;partial=00;start_type=ATG;rbs_motif=GGAG/GAGG;rbs_spacer=5-10bp;gc_cont=0.582	809	1016	569	0.703337	0.560039	193	697	207	681	23.7	6.48e-12	81.3	Bacteria	Planctomycetota	Planctomycetia	Pirellulales	Thermoguttaceae	RUG695	RUG695 sp902796885	GCA_902796885.1
MBI5387056.1	GAX62882.1	discoidin domain-containing protein [Verrucomicrobia bacterium]	807	1006	511	0.633209	0.507952	106	584	399	845	23.5	6.42e-12	81.3	Bacteria	Verrucomicrobiota	Verrucomicrobiae	Pedosphaerales	JACRJZ01	JACRJZ01	JACRJZ01 sp016219875	GCA_016219875.1
MBE0536194.1	SOH05200.1	hypothetical protein IH624_11050 [Phycisphaerae bacterium]	809	773	764	0.944376	0.988357	113	794	106	727	22	5.48e-12	81.3	Bacteria	Planctomycetota	Phycisphaerae	Sedimentisphaerales	Anaerohalosphaeraceae	JACZKQ01	JACZKQ01 sp014859965	GCA_014859965.1
DCUI01000091.1_2	SOH05200.1	# 532 # 2868 # -1 # ID=242_2;partial=00;start_type=ATG;rbs_motif=GGA/GAG/AGG;rbs_spacer=5-10bp;gc_cont=0.652	809	779	626	0.773795	0.803594	132	719	223	690	21.2	5.51e-12	81.3	Bacteria	Planctomycetota	Phycisphaerae	Sedimentisphaerales	SG8-4	PLanc-01	PLanc-01 sp002327785	GCA_002327785.1
MBI5833833.1	SOH05200.1	hypothetical protein HZB16_16195 [Armatimonadetes bacterium]	809	1220	645	0.797281	0.528689	83	690	144	640	21.6	7.01e-12	81.3	Bacteria	Armatimonadota	UBA10988	UBA10988	UBA10988	UBA10988	UBA10988 sp016235455	GCA_016235455.1
MBM4017980.1	SOH05200.1	hypothetical protein FJ288_06560, partial [Planctomycetes bacterium]	809	799	693	0.856613	0.867334	48	720	73	599	22.5	5.61e-12	81.3	Bacteria	Planctomycetota	Phycisphaerae	FEN-1346	FEN-1346	VGYT01	VGYT01 sp016872895	GCA_016872895.1
CADACS010000090.1_7	SOH05200.1	# 6720 # 9719 # -1 # ID=90_7;partial=00;start_type=ATG;rbs_motif=AGGA;rbs_spacer=5-10bp;gc_cont=0.553	809	1000	443	0.54759	0.443	364	792	620	973	23.5	6.42e-12	81.3	Bacteria	Planctomycetota	Planctomycetia	Pirellulales	Thermoguttaceae	RUG369	RUG369 sp902786505	GCA_902786505.1
MBN2505620.1	GAX62882.1	hypothetical protein JXQ71_02890 [Verrucomicrobia bacterium]	807	1029	614	0.760843	0.596696	132	718	453	955	21	6.49e-12	81.3	Bacteria	Verrucomicrobiota	Verrucomicrobiae	Pedosphaerales	JAFGQR01	JAFGQR01	JAFGQR01 sp016935555	GCA_016935555.1
MBI5083631.1	SOH05200.1	hypothetical protein HZB13_03405 [Acidobacteria bacterium]	809	439	331	0.409147	0.753986	84	411	47	297	28.7	2.4e-12	81.3	Bacteria	Acidobacteriota	Acidobacteriae	Bryobacterales	Bryobacteraceae	Paludibaculum	Paludibaculum sp016215215	GCA_016215215.1
OGV64055.1	GAX62882.1	MAG: hypothetical protein A2283_05090 [Lentisphaerae bacterium RIFOXYA12_FULL_48_11]	807	1115	521	0.645601	0.467265	298	787	599	1032	25.5	6.73e-12	81.3	Bacteria	Verrucomicrobiota	Kiritimatiellae	UBA8416	YA12-FULL-48-11	YA12-FULL-48-11	YA12-FULL-48-11 sp001804885	GCA_001804885.1
SKKK01000525.1_10	GAX62882.1	# 16439 # 19417 # 1 # ID=684_10;partial=00;start_type=ATG;rbs_motif=GGA/GAG/AGG;rbs_spacer=5-10bp;gc_cont=0.610	807	993	654	0.810409	0.65861	132	751	447	953	21.6	6.37e-12	81.3	Bacteria	Planctomycetota	Planctomycetia	Pirellulales	Pirellulaceae	SKKK01	SKKK01 sp007121535	GCA_007121535.1
MBP3695554.1	SOH05200.1	MAG: hypothetical protein J6J31_14095 [Thermoguttaceae bacterium]	809	978	716	0.885043	0.732106	108	794	302	855	21.2	6.35e-12	81.3	Bacteria	Planctomycetota	Planctomycetia	Pirellulales	Thermoguttaceae	RGIG3701	RGIG3701 sp017939795	GCA_017939795.1
CAIPEB010000179.1_22	SOH05200.1	# 35065 # 37497 # -1 # ID=179_22;partial=00;start_type=ATG;rbs_motif=GGAG/GAGG;rbs_spacer=5-10bp;gc_cont=0.612	809	811	734	0.907293	0.905055	138	792	144	764	21.3	5.67e-12	81.3	Bacteria	Planctomycetota	Planctomycetia	Pirellulales	Pirellulaceae	CAIPEB01	CAIPEB01 sp903863885	GCA_903863885.1
JADFCT010000057.1_8	GAX62882.1	# 9333 # 12410 # -1 # ID=441_8;partial=00;start_type=ATG;rbs_motif=GGAG/GAGG;rbs_spacer=5-10bp;gc_cont=0.577	807	1026	775	0.960347	0.755361	54	802	240	829	21.2	6.48e-12	81.3	Bacteria	Sumerlaeota	Sumerlaeia	JADFCT01	JADFCT01	JADFCT01	JADFCT01 sp017161665	GCA_017161665.1
MBE0534196.1	SOH05200.1	hypothetical protein IH624_00905 [Phycisphaerae bacterium]	809	817	713	0.881335	0.872705	108	790	203	764	21.6	7.5e-12	80.9	Bacteria	Planctomycetota	Phycisphaerae	Sedimentisphaerales	Anaerohalosphaeraceae	JACZKQ01	JACZKQ01 sp014859965	GCA_014859965.1
CAISTY010000122.1_18	SOH05200.1	# 14628 # 17060 # 1 # ID=122_18;partial=00;start_type=ATG;rbs_motif=None;rbs_spacer=None;gc_cont=0.612	809	811	774	0.956737	0.954377	109	794	139	764	20.4	7.47e-12	80.9	Bacteria	Verrucomicrobiota	Verrucomicrobiae	Verrucomicrobiales	Akkermansiaceae	Luteolibacter	Luteolibacter sp903888515	GCA_903888515.1
MBN1818509.1	GAX62882.1	hypothetical protein JW828_14195 [Sedimentisphaerales bacterium]	807	758	824	1.02107	1.08707	57	791	24	712	22.7	7.07e-12	80.9	Bacteria	Planctomycetota	Phycisphaerae	Sedimentisphaerales	Anaerohalosphaeraceae	JAFGGE01	JAFGGE01 sp016930745	GCA_016930745.1
MBT7846847.1	SOH05200.1	MAG: hypothetical protein HN742_33560 [Lentisphaerae bacterium]	809	797	568	0.702101	0.712673	95	605	310	768	23.9	7.37e-12	80.9	Bacteria	Verrucomicrobiota	Lentisphaeria	UBA1407	JABHEG01	JABHEG01	JABHEG01 sp018676675	GCA_018676675.1
PLZQ01000537.1_19	SOH05200.1	# 15568 # 18360 # -1 # ID=129_19;partial=00;start_type=ATG;rbs_motif=None;rbs_spacer=None;gc_cont=0.656	809	931	420	0.519159	0.451128	334	720	451	774	25.5	8.13e-12	80.9	Bacteria	Verrucomicrobiota	Verrucomicrobiae	Pedosphaerales	UBA8199	PALSA-1440	PALSA-1440 sp003152225	GCA_003152225.1
DCIH01000062.1_10	SOH05200.1	# 9089 # 12001 # 1 # ID=104_10;partial=00;start_type=ATG;rbs_motif=GGA/GAG/AGG;rbs_spacer=5-10bp;gc_cont=0.671	809	971	770	0.951792	0.792997	72	792	307	926	21.9	8.32e-12	80.9	Bacteria	Verrucomicrobiota	Kiritimatiellae	RFP12	UBA1067	UBA1731	UBA1731 sp002317575	GCA_002317575.1
TAH45141.1	SOH05200.1	hypothetical protein EYC71_07375 [Gammaproteobacteria bacterium]	809	975	366	0.45241	0.375385	482	796	526	848	24.6	8.34e-12	80.9	Bacteria	Proteobacteria	Gammaproteobacteria	Xanthomonadales	Rhodanobacteraceae	Dokdonella	Dokdonella sp004295005	GCA_004295005.1
CAIQIC010000269.1_7	SOH05200.1	# 7938 # 10421 # -1 # ID=269_7;partial=00;start_type=ATG;rbs_motif=AGxAG;rbs_spacer=5-10bp;gc_cont=0.680	809	828	760	0.939431	0.917874	56	794	45	625	21.8	7.57e-12	80.9	Bacteria	Verrucomicrobiota	Kiritimatiellae	LD1-PB3	CAIQIC01	CAIQIC01	CAIQIC01 sp903871765	GCA_903871765.1
MBP7639116.1	SOH05200.1	hypothetical protein KBA18_14670, partial [Kiritimatiellae bacterium]	809	623	625	0.772559	1.00321	213	792	76	578	22.9	5.9e-12	80.9	Bacteria	Verrucomicrobiota	Kiritimatiellae	RFP12	UBA1067	DUPH01	DUPH01 sp017999015	GCA_017999015.1
MBR0237635.1	SOH05200.1	MAG: hypothetical protein IJQ39_06075, partial [Thermoguttaceae bacterium]	809	487	404	0.499382	0.829569	338	719	74	399	23.3	4.04e-12	80.9	Bacteria	Planctomycetota	Planctomycetia	Pirellulales	Thermoguttaceae	RUG11551	RUG11551 sp017447745	GCA_017447745.1
NLI00312.1	GAX62882.1	hypothetical protein GX446_12580 [Chthonomonadales bacterium]	807	1106	538	0.666667	0.486438	105	584	502	947	22.3	8.81e-12	80.9	Bacteria	Armatimonadota	Chthonomonadetes	Chthonomonadales	CAJBBX01	JAAYVH01	JAAYVH01 sp012517255	GCA_012517255.1
MBD3177890.1	GAX62882.1	hypothetical protein GF320_22175 [Armatimonadia bacterium]	807	1203	496	0.614622	0.412303	113	584	751	1143	23	9.12e-12	80.9	Bacteria	Armatimonadota	UBA5377	UBA1398	UBA1398	UBA1398	UBA1398 sp014730065	GCA_014730065.1
SKKK01000184.1_9	GAX62882.1	# 10265 # 13288 # -1 # ID=581_9;partial=00;start_type=GTG;rbs_motif=GGAGG;rbs_spacer=5-10bp;gc_cont=0.625	807	1008	621	0.769517	0.616071	132	718	436	920	20.9	8.44e-12	80.9	Bacteria	Planctomycetota	Planctomycetia	Pirellulales	Pirellulaceae	SKKK01	SKKK01 sp007121535	GCA_007121535.1
MBL7037480.1	GAX62882.1	MAG: hypothetical protein ISR77_02570 [Pirellulaceae bacterium]	807	1089	728	0.902107	0.668503	106	791	383	957	21	8.75e-12	80.9	Bacteria	Planctomycetota	Planctomycetia	Pirellulales	Pirellulaceae	JADHUC01	JADHUC01 sp016784735	GCA_016784735.1
JAABPW010000228.1_49	SOH05200.1	# 62341 # 64737 # 1 # ID=116_49;partial=00;start_type=ATG;rbs_motif=None;rbs_spacer=None;gc_cont=0.589	809	799	763	0.94314	0.954944	83	799	91	682	22	9.72e-12	80.5	Bacteria	Verrucomicrobiota	Kiritimatiellae	CAIKKV01	CAITUY01	JAABPW01	JAABPW01 sp011391785	GCA_011391785.1
CAIWMU010000181.1_1	SOH05200.1	# 269 # 2860 # -1 # ID=181_1;partial=00;start_type=ATG;rbs_motif=None;rbs_spacer=None;gc_cont=0.636	809	864	797	0.985167	0.922454	74	790	175	818	20.8	1.02e-11	80.5	Bacteria	Verrucomicrobiota	Verrucomicrobiae	Pedosphaerales	UBA8199	UBA693	UBA693 sp903913865	GCA_903913865.1
ONWH01000144.1_3	SOH05200.1	# 3397 # 6444 # 1 # ID=276_3;partial=00;start_type=ATG;rbs_motif=GGAG/GAGG;rbs_spacer=5-10bp;gc_cont=0.589	809	1016	569	0.703337	0.560039	193	697	207	681	23.2	1.12e-11	80.5	Bacteria	Planctomycetota	Planctomycetia	Pirellulales	Thermoguttaceae	RUG695	RUG695 sp900321495	GCA_900321495.1
MBI2895091.1	SOH05200.1	PD40 domain-containing protein [Deltaproteobacteria bacterium]	809	977	472	0.583436	0.483112	362	798	571	974	25.6	1.1e-11	80.5	Bacteria	Myxococcota	Polyangia	JACPQR01	JACPQR01	JACPQR01	JACPQR01 sp016190375	GCA_016190375.1
MBV6415258.1	SOH05200.1	MAG: hypothetical protein OMOMHJEC_03135 [Xanthomonadales bacterium]	809	969	375	0.463535	0.386997	478	808	519	853	25.9	1.09e-11	80.5	Bacteria	Proteobacteria	Gammaproteobacteria	Xanthomonadales	SZUA-5	JADKFD01	JADKFD01 sp019187485	GCA_019187485.1
MBC7954316.1	GAX62882.1	MAG: hypothetical protein H7Y33_00405 [Cytophagales bacterium]	807	1006	851	1.05452	0.845924	99	800	91	884	23.1	1.11e-11	80.5	Bacteria	Proteobacteria	Gammaproteobacteria	Burkholderiales	Burkholderiaceae	Rhizobacter	Rhizobacter sp014379885	GCA_014379885.1
CACZAK010000019.1_2	SOH05200.1	# 1219 # 4344 # 1 # ID=19_2;partial=00;start_type=ATG;rbs_motif=None;rbs_spacer=None;gc_cont=0.633	809	1042	756	0.934487	0.725528	100	794	426	1020	21.2	1.13e-11	80.5	Bacteria	Verrucomicrobiota	Kiritimatiellae	RFP12	UBA1067	RUG572	RUG572 sp902779075	GCA_902779075.1
ONGM01000208.1_1	SOH05200.1	# 2 # 2551 # -1 # ID=58_1;partial=10;start_type=ATG;rbs_motif=AGGAG;rbs_spacer=5-10bp;gc_cont=0.622	809	850	537	0.663782	0.631765	213	722	287	710	23.3	1.01e-11	80.5	Bacteria	Planctomycetota	Planctomycetia	Pirellulales	Thermoguttaceae	RUG369	RUG369 sp900317365	GCA_900317365.1
NLX94681.1	GAX62882.1	MAG: hypothetical protein GXY83_00755 [Rhodopirellula sp.]	807	1215	834	1.03346	0.68642	20	800	273	934	20.3	1.2e-11	80.5	Bacteria	Planctomycetota	Planctomycetia	Pirellulales	Thermoguttaceae	JABWBD01	JABWBD01 sp012728855	GCA_012728855.1
MBD3174101.1	SOH05200.1	hypothetical protein GF320_02890 [Armatimonadia bacterium]	809	1071	728	0.899876	0.679739	113	808	415	957	21.8	1.15e-11	80.5	Bacteria	Armatimonadota	UBA5377	UBA1398	UBA1398	UBA1398	UBA1398 sp014730065	GCA_014730065.1
MBP5510130.1	SOH05200.1	PD40 domain-containing protein [Kiritimatiellae bacterium]	809	1032	739	0.913473	0.716085	100	794	413	1011	21.8	1.13e-11	80.5	Bacteria	Verrucomicrobiota	Kiritimatiellae	RFP12	UBA1067	RGIG8368	RGIG8368 sp017962315	GCA_017962315.1
CAISTY010000217.1_5	SOH05200.1	# 1730 # 5155 # 1 # ID=217_5;partial=00;start_type=ATG;rbs_motif=None;rbs_spacer=None;gc_cont=0.605	809	1142	716	0.885043	0.62697	113	794	568	1129	21.4	1.18e-11	80.5	Bacteria	Verrucomicrobiota	Verrucomicrobiae	Verrucomicrobiales	Akkermansiaceae	Luteolibacter	Luteolibacter sp903888515	GCA_903888515.1
CAITNO010000040.1_12	GAX62882.1	# 17366 # 20818 # 1 # ID=40_12;partial=00;start_type=GTG;rbs_motif=GGAG/GAGG;rbs_spacer=5-10bp;gc_cont=0.657	807	1151	744	0.921933	0.646394	102	798	548	1133	21.4	1.18e-11	80.5	Bacteria	Hydrogenedentota	Hydrogenedentia	Hydrogenedentiales	CAITNO01	CAITNO01	CAITNO01 sp903893795	GCA_903893795.1
ONGM01000004.1_9	SOH05200.1	# 11036 # 14158 # 1 # ID=149_9;partial=00;start_type=ATG;rbs_motif=GGAG/GAGG;rbs_spacer=5-10bp;gc_cont=0.580	809	1041	637	0.787392	0.611912	105	694	200	688	22.6	1.13e-11	80.5	Bacteria	Planctomycetota	Planctomycetia	Pirellulales	Thermoguttaceae	RUG369	RUG369 sp900317365	GCA_900317365.1
SLMF01000165.1_3	GAX62882.1	# 2225 # 5206 # -1 # ID=101_3;partial=00;start_type=ATG;rbs_motif=GGAGG;rbs_spacer=5-10bp;gc_cont=0.626	807	994	686	0.850062	0.690141	131	791	447	972	20.7	1.45e-11	80.1	Bacteria	Planctomycetota	Planctomycetia	Pirellulales	Pirellulaceae	SLMF01	SLMF01 sp007133715	GCA_007133715.1
MBT3198892.1	GAX62882.1	hypothetical protein HN350_03155 [Phycisphaerales bacterium]	807	816	780	0.966543	0.955882	47	791	22	616	22.4	1.29e-11	80.1	Bacteria	Planctomycetota	Phycisphaerae	SM23-33	SM23-33	BS750m-G57	BS750m-G57 sp018645065	GCA_018645065.1
MBR4750860.1	SOH05200.1	MAG: hypothetical protein IK077_03790, partial [Thermoguttaceae bacterium]	809	509	547	0.676143	1.07466	213	722	10	433	24.7	7.71e-12	80.1	Bacteria	Planctomycetota	Planctomycetia	Pirellulales	Thermoguttaceae	RUG369	RUG369 sp017550965	GCA_017550965.1
ONJR01000249.1_3	SOH05200.1	# 2840 # 5989 # 1 # ID=100_3;partial=00;start_type=ATG;rbs_motif=AGGAG;rbs_spacer=5-10bp;gc_cont=0.583	809	1050	543	0.671199	0.517143	190	696	257	687	24.5	1.49e-11	80.1	Bacteria	Planctomycetota	Planctomycetia	Pirellulales	Thermoguttaceae	RUG369	RUG369 sp900318195	GCA_900318195.1
DCUI01000055.1_4	SOH05200.1	# 5789 # 8518 # -1 # ID=191_4;partial=00;start_type=ATG;rbs_motif=AGGAG;rbs_spacer=5-10bp;gc_cont=0.637	809	910	571	0.70581	0.627473	193	707	248	723	23.3	1.39e-11	80.1	Bacteria	Planctomycetota	Phycisphaerae	Sedimentisphaerales	SG8-4	PLanc-01	PLanc-01 sp002327785	GCA_002327785.1
CAIZQW010000318.1_6	GAX62882.1	# 5510 # 8461 # -1 # ID=318_6;partial=00;start_type=ATG;rbs_motif=GGAG/GAGG;rbs_spacer=5-10bp;gc_cont=0.546	807	984	438	0.542751	0.445122	361	791	526	852	24	1.44e-11	80.1	Bacteria	Verrucomicrobiota	Kiritimatiellae	RFP12	UBA1067	CAIZQW01	CAIZQW01 sp903935195	GCA_903935195.1
MBT5814978.1	SOH05200.1	SUMF1/EgtB/PvdO family nonheme iron enzyme [Opitutales bacterium]	809	1110	744	0.919654	0.67027	113	799	182	751	22	1.53e-11	80.1	Bacteria	Verrucomicrobiota	Verrucomicrobiae	Opitutales	Opitutaceae	UBA5691	UBA5691 sp018700525	GCA_018700525.1
URIT01000040.1_15	SOH05200.1	# 11338 # 14703 # -1 # ID=40_15;partial=00;start_type=ATG;rbs_motif=GGAG/GAGG;rbs_spacer=5-10bp;gc_cont=0.715	809	1122	725	0.896168	0.646168	105	806	441	1003	22.6	1.54e-11	80.1	Bacteria	Verrucomicrobiota	Kiritimatiellae	RFP12	UBA1067	RUG572	RUG572 sp900547945	GCA_900547945.1
MBI5686498.1	SOH05200.1	hypothetical protein HZC54_15625 [Verrucomicrobia bacterium]	809	879	665	0.822002	0.756542	78	690	186	694	21.8	1.36e-11	80.1	Bacteria	Verrucomicrobiota	Verrucomicrobiae	Palsa-1439	CAIQCK01	CAIQCK01	CAIQCK01 sp016222825	GCA_016222825.1
USSR01000222.1_5	SOH05200.1	# 6498 # 8993 # -1 # ID=222_5;partial=00;start_type=ATG;rbs_motif=TAA;rbs_spacer=11bp;gc_cont=0.466	809	832	654	0.808405	0.786058	145	727	167	713	22.3	1.32e-11	80.1	Bacteria	Bacteroidota	Bacteroidia	Bacteroidales	Bacteroidaceae	Bacteroides	Bacteroides sp900557355	GCA_900557355.1
WP_092407555.1	SOH05200.1	hypothetical protein [Dokdonella immobilis]	809	973	535	0.66131	0.549846	358	802	366	852	25.2	1.44e-11	80.1	Bacteria	Proteobacteria	Gammaproteobacteria	Xanthomonadales	Rhodanobacteraceae	Dokdonella	Dokdonella immobilis	GCF_900115085.1
JADGDD010000001.1_513	SOH05200.1	# 693696 # 697076 # -1 # ID=11_513;partial=00;start_type=GTG;rbs_motif=AGGAG;rbs_spacer=5-10bp;gc_cont=0.405	809	1127	707	0.873918	0.627329	132	793	459	993	21.6	1.54e-11	80.1	Bacteria	Planctomycetota	UBA11346	UBA11346	UBA11346	JADGDD01	JADGDD01 sp016745075	GCA_016745075.1
NLX99844.1	SOH05200.1	MAG: hypothetical protein GXY83_27420 [Rhodopirellula sp.]	809	828	739	0.913473	0.892512	82	799	91	639	22.7	1.31e-11	80.1	Bacteria	Planctomycetota	Planctomycetia	Pirellulales	Thermoguttaceae	JABWBD01	JABWBD01 sp012728855	GCA_012728855.1
HIQ21833.1	SOH05200.1	TPA: hypothetical protein EYH34_11445 [Planctomycetes bacterium]	809	551	541	0.668727	0.981851	77	587	59	491	22.9	8.76e-12	80.1	Bacteria	Planctomycetota	Planctomycetia	Pirellulales	Thermoguttaceae	SZUA-1497	SZUA-1497 sp015661985	GCA_015661985.1

## Sheet: S3 - HZS-BC
sseqid	qseqid	annotation	qlen	slen	length	qcover	scover	qstart	qend	sstart	send	blast_pident	blast_evalue	blast_bitscore	gtdb_domain	gtdb_phylum	gtdb_class	gtdb_order	gtdb_family	gtdb_genus	gtdb_species	assembly_accession
MBT3354691.1	GAX62881.1	MAG: hypothetical protein HN402_07215 [Candidatus Scalindua sp.]	690	690	690	1	1	1	690	1	690	93.9	0	1224	Bacteria	Planctomycetota	Brocadiae	Brocadiales	Scalinduaceae	Scalindua	Scalindua sp018648405	GCA_018648405.1
MBS1258722.1	GAX62881.1	hypothetical protein MAG551_01784 [Candidatus Scalindua arabica]	690	690	690	1	1	1	690	1	690	90	0	1177	Bacteria	Planctomycetota	Brocadiae	Brocadiales	Scalinduaceae	Scalindua	Scalindua arabica	GCA_018263435.1
WP_099327067.1	SOH05199.1	hydrazine synthase subunit gamma [Candidatus Kuenenia stuttgartiensis]	341	341	341	1	1	1	341	1	341	100	4.11e-256	703	Bacteria	Planctomycetota	Brocadiae	Brocadiales	Brocadiaceae	Kuenenia	Kuenenia stuttgartiensis	GCF_900232105.1
MBM4064176.1	SOH05199.1	heme transporter CcmC [Planctomycetes bacterium]	341	341	341	1	1	1	341	1	341	92.1	1.98e-238	658	Bacteria	Planctomycetota	Brocadiae	Brocadiales	Brocadiaceae	XYD2-FULL-41-16	XYD2-FULL-41-16 sp016873155	GCA_016873155.1
WP_172953498.1	SOH05198.1	hydrazine synthase subunit beta [Candidatus Kuenenia stuttgartiensis]	377	377	377	1	1	1	377	1	377	100	3.13e-228	635	Bacteria	Planctomycetota	Brocadiae	Brocadiales	Brocadiaceae	Kuenenia	Kuenenia stuttgartiensis	GCF_900232105.1
WP_099326591.1	SOH05198.1	hydrazine synthase subunit beta [Candidatus Kuenenia stuttgartiensis]	377	380	377	1	0.992105	1	377	4	380	100	3.5e-228	635	Bacteria	Planctomycetota	Brocadiae	Brocadiales	Brocadiaceae	Kuenenia	Kuenenia stuttgartiensis	GCF_900232105.1
KKO20886.1	SOH05199.1	hydrazine synthase subunit B [Candidatus Brocadia fulgida]	341	375	341	1	0.909333	1	341	35	375	86.2	1.09e-225	627	Bacteria	Planctomycetota	Brocadiae	Brocadiales	Brocadiaceae	Brocadia	Brocadia fulgida	GCA_000987375.1
MBE7443925.1	SOH05199.1	MAG: heme transporter CcmC [Planctomycetia bacterium]	341	341	341	1	1	1	341	1	341	85.6	3.61e-225	625	Bacteria	Planctomycetota	Brocadiae	Brocadiales	Brocadiaceae	Brocadia	Brocadia sp015075005	GCA_015075005.1
MBE7444713.1	SOH05199.1	MAG: heme transporter CcmC [Planctomycetia bacterium]	341	341	341	1	1	1	341	1	341	85.6	3.61e-225	625	Bacteria	Planctomycetota	Brocadiae	Brocadiales	Brocadiaceae	Brocadia	Brocadia sp015075005	GCA_015075005.1
BBO18371.1	SOH05199.1	hydrazine synthase subunit B [Candidatus Brocadia pituitae]	341	341	341	1	1	1	341	1	341	85.9	4.2e-224	622	Bacteria	Planctomycetota	Brocadiae	Brocadiales	Brocadiaceae	Brocadia	Brocadia pituitae	GCA_017347445.1
BBO16433.1	SOH05199.1	hydrazine synthase subunit B [Candidatus Brocadia pituitae]	341	341	341	1	1	1	341	1	341	85.9	4.2e-224	622	Bacteria	Planctomycetota	Brocadiae	Brocadiales	Brocadiaceae	Brocadia	Brocadia pituitae	GCA_017347445.1
TVM02932.1	SOH05199.1	MAG: heme transporter CcmC [Candidatus Brocadia sp. WS118]	341	341	335	0.982405	0.982405	7	341	7	341	86.9	1.71e-223	620	Bacteria	Planctomycetota	Brocadiae	Brocadiales	Brocadiaceae	Brocadia	Brocadia sp007618135	GCA_007618135.1
TLD39959.1	SOH05199.1	Hydrazine synthase subunit gamma [Candidatus Jettenia ecosi]	341	341	341	1	1	1	341	1	341	84.5	9.89e-223	619	Bacteria	Planctomycetota	Brocadiae	Brocadiales	Brocadiaceae	Jettenia	Jettenia ecosi	GCA_005524015.1
ODS33868.1	GAX62881.1	hydrazine synthase gamma subunit [Candidatus Scalindua rubra]	690	341	313	0.453623	0.917889	378	690	29	341	92.3	9.64e-217	618	Bacteria	Planctomycetota	Brocadiae	Brocadiales	Scalinduaceae	Scalindua	Scalindua rubra_A	GCA_001723765.1
GAB63749.1	SOH05199.1	putative hydrazine hydrolase B subunit [Candidatus Jettenia caeni]	341	341	341	1	1	1	341	1	341	84.5	1.4e-222	618	Bacteria	Planctomycetota	Brocadiae	Brocadiales	Brocadiaceae	Jettenia	Jettenia caeni	GCA_000296795.1
BBO16462.1	SOH05199.1	hydrazine synthase subunit B [Candidatus Brocadia pituitae]	341	341	335	0.982405	0.982405	7	341	7	341	86.9	4.02e-222	617	Bacteria	Planctomycetota	Brocadiae	Brocadiales	Brocadiaceae	Brocadia	Brocadia pituitae	GCA_017347445.1
GAB61056.1	SOH05199.1	putative heme protein [Candidatus Jettenia caeni]	341	341	341	1	1	1	341	1	341	85	8.12e-222	616	Bacteria	Planctomycetota	Brocadiae	Brocadiales	Brocadiaceae	Jettenia	Jettenia caeni	GCA_000296795.1
OHC03840.1	GAX62881.1	hypothetical protein A3H23_07845 [Planctomycetes bacterium RIFCSPLOWO2_12_FULL_40_19]	690	340	310	0.449275	0.911765	381	690	31	340	93.2	3.05e-215	614	Bacteria	Planctomycetota	Brocadiae	Brocadiales	Scalinduaceae	Scalindua	Scalindua sp001828595	GCA_001828595.1
WP_080325084.1	SOH05199.1	c-type cytochrome [Candidatus Brocadia sapporoensis]	341	340	341	1	1.00294	1	341	1	340	85.3	5.27e-220	612	Bacteria	Planctomycetota	Brocadiae	Brocadiales	Brocadiaceae	Brocadia	Brocadia sapporoensis	GCF_001753675.2
TLD40809.1	SOH05199.1	heme transporter CcmC [Candidatus Jettenia ecosi]	341	341	341	1	1	1	341	1	341	83.9	5.47e-220	612	Bacteria	Planctomycetota	Brocadiae	Brocadiales	Brocadiaceae	Jettenia	Jettenia ecosi	GCA_005524015.1
MBO1224991.1	GAX62881.1	heme transporter CcmC [Candidatus Scalindua sediminis]	690	341	313	0.453623	0.917889	378	690	29	341	91.7	5.18e-214	611	Bacteria	Planctomycetota	Brocadiae	Brocadiales	Scalinduaceae	Scalindua_A	Scalindua_A sediminis	GCA_017368835.1
WP_052562265.1	SOH05199.1	c-type cytochrome [Candidatus Brocadia sinica]	341	340	335	0.982405	0.985294	7	341	6	340	86	1.51e-219	610	Bacteria	Planctomycetota	Brocadiae	Brocadiales	Brocadiaceae	Brocadia	Brocadia sinica	GCF_000949635.1
WP_052562428.1	SOH05199.1	c-type cytochrome [Candidatus Brocadia sinica]	341	341	341	1	1	1	341	1	341	84.5	4.49e-219	609	Bacteria	Planctomycetota	Brocadiae	Brocadiales	Brocadiaceae	Brocadia	Brocadia sinica	GCF_000949635.1
MBU6390718.1	SOH05199.1	heme transporter CcmC [Planctomycetes bacterium]	341	341	341	1	1	1	341	1	341	83.3	1.23e-216	603	Bacteria	Planctomycetota	Brocadiae	Brocadiales	Brocadiaceae	REEB58	REEB58 sp018968795	GCA_018968795.1
OOP56456.1	SOH05199.1	heme transporter CcmC, partial [Candidatus Brocadia caroliniensis]	341	316	315	0.923754	0.996835	27	341	2	316	89.2	3.99e-216	601	Bacteria	Planctomycetota	Brocadiae	Brocadiales	Brocadiaceae	Brocadia	Brocadia caroliniensis	GCA_002009475.1
MBM4064175.1	SOH05198.1	hypothetical protein FJ266_00795 [Planctomycetes bacterium]	377	387	377	1	0.97416	1	377	11	387	87.8	2.83e-201	568	Bacteria	Planctomycetota	Brocadiae	Brocadiales	Brocadiaceae	XYD2-FULL-41-16	XYD2-FULL-41-16 sp016873155	GCA_016873155.1
MBI4555239.1	GAX62881.1	c-type cytochrome, partial [Planctomycetes bacterium]	690	309	309	0.447826	1	382	690	1	309	83.5	4.32e-192	554	Bacteria	Planctomycetota	Brocadiae	Brocadiales	2-02-FULL-50-16-A	2-12-FULL-52-36	2-12-FULL-52-36 sp016209685	GCA_016209685.1
OHC03841.1	GAX62881.1	hypothetical protein A3H23_07850 [Planctomycetes bacterium RIFCSPLOWO2_12_FULL_40_19]	690	378	374	0.542029	0.989418	1	374	1	374	87.7	7.65e-191	553	Bacteria	Planctomycetota	Brocadiae	Brocadiales	Scalinduaceae	Scalindua	Scalindua sp001828595	GCA_001828595.1
OHC04731.1	GAX62881.1	hypothetical protein A3G17_04090 [Planctomycetes bacterium RIFCSPLOWO2_12_FULL_50_35]	690	340	322	0.466667	0.947059	369	690	20	340	80.4	2.2e-190	551	Bacteria	Planctomycetota	Brocadiae	Brocadiales	2-02-FULL-50-16-A	2-02-FULL-50-16-A	2-02-FULL-50-16-A sp001828605	GCA_001828605.1
MBU6391083.1	SOH05198.1	beta-propeller fold lactonase family protein [Planctomycetes bacterium]	377	377	374	0.992042	0.992042	4	377	5	377	82.6	9.22e-186	528	Bacteria	Planctomycetota	Brocadiae	Brocadiales	Brocadiaceae	REEB58	REEB58 sp018968795	GCA_018968795.1
MBE7443924.1	SOH05198.1	MAG: beta-propeller fold lactonase family protein [Planctomycetia bacterium]	377	376	374	0.992042	0.994681	4	377	4	376	82.6	1.79e-185	527	Bacteria	Planctomycetota	Brocadiae	Brocadiales	Brocadiaceae	Brocadia	Brocadia sp015075005	GCA_015075005.1
MBE7444712.1	SOH05198.1	MAG: beta-propeller fold lactonase family protein [Planctomycetia bacterium]	377	376	374	0.992042	0.994681	4	377	4	376	82.6	1.79e-185	527	Bacteria	Planctomycetota	Brocadiae	Brocadiales	Brocadiaceae	Brocadia	Brocadia sp015075005	GCA_015075005.1
BBO18372.1	SOH05198.1	hydrazine synthase subunit C [Candidatus Brocadia pituitae]	377	376	371	0.984085	0.986702	7	377	7	376	81.7	2.08e-184	525	Bacteria	Planctomycetota	Brocadiae	Brocadiales	Brocadiaceae	Brocadia	Brocadia pituitae	GCA_017347445.1
BBO16432.1	SOH05198.1	hydrazine synthase subunit C [Candidatus Brocadia pituitae]	377	376	371	0.984085	0.986702	7	377	7	376	81.7	2.08e-184	525	Bacteria	Planctomycetota	Brocadiae	Brocadiales	Brocadiaceae	Brocadia	Brocadia pituitae	GCA_017347445.1
MBM4065971.1	SOH05198.1	hypothetical protein FJ266_10085 [Planctomycetes bacterium]	377	376	374	0.992042	0.994681	4	377	4	376	82.1	5.95e-184	523	Bacteria	Planctomycetota	Brocadiae	Brocadiales	Brocadiaceae	XYD2-FULL-41-16	XYD2-FULL-41-16 sp016873155	GCA_016873155.1
GAB63750.1	SOH05198.1	putative hydrazine hydrolase C subunit [Candidatus Jettenia caeni]	377	377	374	0.992042	0.992042	4	377	4	377	81	6.17e-184	523	Bacteria	Planctomycetota	Brocadiae	Brocadiales	Brocadiaceae	Jettenia	Jettenia caeni	GCA_000296795.1
MBI2471832.1	SOH05198.1	beta-propeller fold lactonase family protein [Planctomycetes bacterium]	377	376	374	0.992042	0.994681	4	377	4	376	81	1.7e-183	522	Bacteria	Planctomycetota	Brocadiae	Brocadiales	Brocadiaceae	XYD2-FULL-41-16	XYD2-FULL-41-16 sp016188675	GCA_016188675.1
WP_143299286.1	SOH05198.1	YncE family protein [Candidatus Brocadia sapporoensis]	377	376	374	0.992042	0.994681	4	377	4	376	79.1	2.42e-183	522	Bacteria	Planctomycetota	Brocadiae	Brocadiales	Brocadiaceae	Brocadia	Brocadia sapporoensis	GCF_001753675.2
TLD39958.1	SOH05198.1	Hydrazine synthase subunit beta [Candidatus Jettenia ecosi]	377	377	374	0.992042	0.992042	4	377	4	377	80.5	2.91e-182	519	Bacteria	Planctomycetota	Brocadiae	Brocadiales	Brocadiaceae	Jettenia	Jettenia ecosi	GCA_005524015.1
KKO20885.1	SOH05198.1	hydrazine synthase subunit C [Candidatus Brocadia fulgida]	377	376	374	0.992042	0.994681	4	377	4	376	79.9	1.14e-181	518	Bacteria	Planctomycetota	Brocadiae	Brocadiales	Brocadiaceae	Brocadia	Brocadia fulgida	GCA_000987375.1
WP_052562267.1	SOH05198.1	beta-propeller fold lactonase family protein [Candidatus Brocadia sinica]	377	376	377	1	1.00266	1	377	1	376	76.9	1.61e-181	517	Bacteria	Planctomycetota	Brocadiae	Brocadiales	Brocadiaceae	Brocadia	Brocadia sinica	GCF_000949635.1
ODS33867.1	GAX62881.1	hydrazine synthase beta subunit [Candidatus Scalindua rubra]	690	378	374	0.542029	0.989418	1	374	1	374	81.8	2.06e-175	514	Bacteria	Planctomycetota	Brocadiae	Brocadiales	Scalinduaceae	Scalindua	Scalindua rubra_A	GCA_001723765.1
NUO10105.1	SOH05198.1	MAG: beta-propeller fold lactonase family protein [Candidatus Brocadia sp.]	377	362	358	0.949602	0.98895	20	377	5	362	79.6	3.07e-178	508	Bacteria	Planctomycetota	Brocadiae	Brocadiales	Brocadiaceae	Brocadia	Brocadia sp013360945	GCA_013360945.1
RZV91382.1	GAX62881.1	MAG: hypothetical protein EX341_05485 [Candidatus Scalindua sp. SCAELEC01]	690	378	374	0.542029	0.989418	1	374	1	374	81.3	2.83e-170	501	Bacteria	Planctomycetota	Brocadiae	Brocadiales	Scalinduaceae	SCAELEC01	SCAELEC01 sp004282745	GCA_004282745.1
MBU6391544.1	SOH05199.1	c-type cytochrome, partial [Planctomycetes bacterium]	341	257	257	0.753666	1	85	341	1	257	88.3	2.79e-172	488	Bacteria	Planctomycetota	Brocadiae	Brocadiales	Brocadiaceae	REEB58	REEB58 sp018968795	GCA_018968795.1
MBO1225106.1	GAX62881.1	beta-propeller fold lactonase family protein [Candidatus Scalindua sediminis]	690	378	375	0.543478	0.992063	1	375	1	375	72.8	3.86e-165	488	Bacteria	Planctomycetota	Brocadiae	Brocadiales	Scalinduaceae	Scalindua_A	Scalindua_A sediminis	GCA_017368835.1
MBO1224990.1	GAX62881.1	hypothetical protein JYX80_11240 [Candidatus Scalindua sediminis]	690	378	373	0.54058	0.986772	1	373	1	373	77.7	1e-162	482	Bacteria	Planctomycetota	Brocadiae	Brocadiales	Scalinduaceae	Scalindua_A	Scalindua_A sediminis	GCA_017368835.1
OOP55814.1	SOH05198.1	hypothetical protein AYP45_12540 [Candidatus Brocadia caroliniensis]	377	316	316	0.838196	1	62	377	1	316	69	5.09e-154	445	Bacteria	Planctomycetota	Brocadiae	Brocadiales	Brocadiaceae	Brocadia	Brocadia caroliniensis	GCA_002009475.1
MBO1225105.1	GAX62881.1	YncE family protein, partial [Candidatus Scalindua sediminis]	690	342	342	0.495652	1	1	342	1	342	76.6	1.98e-144	434	Bacteria	Planctomycetota	Brocadiae	Brocadiales	Scalinduaceae	Scalindua_A	Scalindua_A sediminis	GCA_017368835.1
MBI4555241.1	SOH05198.1	beta-propeller fold lactonase family protein [Planctomycetes bacterium]	377	378	373	0.98939	0.986772	5	377	9	378	67.6	2.75e-137	405	Bacteria	Planctomycetota	Brocadiae	Brocadiales	2-02-FULL-50-16-A	2-12-FULL-52-36	2-12-FULL-52-36 sp016209685	GCA_016209685.1
CAADGX010000036.1_1	SOH05199.1	# 2 # 682 # -1 # ID=36_1;partial=10;start_type=ATG;rbs_motif=AGGAGG;rbs_spacer=5-10bp;gc_cont=0.518	341	227	227	0.665689	1	1	227	1	227	82.8	1.67e-138	401	Bacteria	Planctomycetota	Brocadiae	Brocadiales	Brocadiaceae	Jettenia	Jettenia sp900696655	GCA_900696655.1
OHC04730.1	SOH05198.1	hypothetical protein A3G17_04085 [Planctomycetes bacterium RIFCSPLOWO2_12_FULL_50_35]	377	379	352	0.933687	0.92876	23	374	26	377	69.6	2.32e-131	390	Bacteria	Planctomycetota	Brocadiae	Brocadiales	2-02-FULL-50-16-A	2-02-FULL-50-16-A	2-02-FULL-50-16-A sp001828605	GCA_001828605.1
ODS32253.1	GAX62881.1	putative hydrazine hydrolase B subunit, partial [Candidatus Scalindua rubra]	690	191	174	0.252174	0.910995	366	539	19	191	90.2	6.81e-109	337	Bacteria	Planctomycetota	Brocadiae	Brocadiales	Scalinduaceae	Scalindua	Scalindua rubra_A	GCA_001723765.1
OHC03710.1	GAX62881.1	hypothetical protein A3H23_02865 [Planctomycetes bacterium RIFCSPLOWO2_12_FULL_40_19]	690	161	161	0.233333	1	530	690	1	161	91.9	2.45e-99	311	Bacteria	Planctomycetota	Brocadiae	Brocadiales	Scalinduaceae	Scalindua	Scalindua sp001828595	GCA_001828595.1
MBI5796594.1	SOH05199.1	c-type cytochrome, partial [Planctomycetes bacterium]	341	166	166	0.486804	1	176	341	1	166	84.3	6.01e-98	296	Bacteria	Planctomycetota	Brocadiae	Brocadiales	Brocadiaceae	XYD2-FULL-41-16	XYD2-FULL-41-16 sp016235875	GCA_016235875.1
WFWZ01000173.1_9	GAX62881.1	# 13695 # 15527 # 1 # ID=173_9;partial=00;start_type=ATG;rbs_motif=AGGAG;rbs_spacer=5-10bp;gc_cont=0.618	690	611	659	0.955072	1.07856	40	690	30	610	36.9	1.86e-62	229	Bacteria	Planctomycetota	Planctomycetia	Pirellulales	Pirellulaceae	S141-3	S141-3 sp015490875	GCA_015490875.1
SKZL01000238.1_4	GAX62881.1	# 3155 # 5173 # -1 # ID=249_4;partial=00;start_type=ATG;rbs_motif=None;rbs_spacer=None;gc_cont=0.441	690	673	536	0.776812	0.796434	175	690	208	663	30.6	1.07e-54	209	Bacteria	Bacteroidota	Rhodothermia	Balneolales	Balneolaceae	UBA2664	UBA2664 sp007127395	GCA_007127395.1
TVM01298.1	SOH05199.1	MAG: heme transporter CcmC, partial [Candidatus Brocadia sp. WS118]	341	111	111	0.325513	1	231	341	1	111	89.2	5.12e-63	205	Bacteria	Planctomycetota	Brocadiae	Brocadiales	Brocadiaceae	Brocadia	Brocadia sp007618135	GCA_007618135.1
JADGNT010000155.1_6	GAX62881.1	# 4055 # 5995 # -1 # ID=703_6;partial=00;start_type=ATG;rbs_motif=AGGAG;rbs_spacer=5-10bp;gc_cont=0.637	690	647	507	0.734783	0.783617	196	690	218	646	29.4	7.73e-52	200	Bacteria	Acidobacteriota	Acidobacteriae	Bryobacterales	Bryobacteraceae	Solibacter	Solibacter sp017883345	GCA_017883345.1
TVQ65927.1	GAX62881.1	hypothetical protein EA360_07455 [Balneolaceae bacterium]	690	670	536	0.776812	0.8	175	690	208	663	28.5	2.05e-51	199	Bacteria	Bacteroidota	Rhodothermia	Balneolales	Balneolaceae	UBA2664	UBA2664 sp007693745	GCA_007693745.1
MBN8459047.1	GAX62881.1	hypothetical protein J0M04_14540 [Verrucomicrobia bacterium]	690	607	480	0.695652	0.790774	215	690	212	607	29.6	1.45e-51	199	Bacteria	Verrucomicrobiota	Verrucomicrobiae	Verrucomicrobiales	Akkermansiaceae	Luteolibacter	Luteolibacter sp017301995	GCA_017301995.1
WGCT01000152.1_5	GAX62881.1	# 4233 # 6275 # -1 # ID=152_5;partial=00;start_type=ATG;rbs_motif=TAA;rbs_spacer=10bp;gc_cont=0.418	690	681	533	0.772464	0.782673	176	690	203	659	28	2.4e-51	199	Bacteria	Bacteroidota	Bacteroidia	Bacteroidales	Prolixibacteraceae	Draconibacterium	Draconibacterium sp015493625	GCA_015493625.1
OQX59286.1	GAX62881.1	hypothetical protein B5M50_03180 [candidate division KSB1 bacterium 4484_219]	690	643	514	0.744928	0.799378	196	690	207	643	27.2	9.15e-51	197	Bacteria	JdFR-76	JdFR-76	JdFR-76	4484-219	4484-219	4484-219 sp002085035	GCA_002085035.1
PLHQ01000077.1_10	GAX62881.1	# 6453 # 8369 # -1 # ID=138_10;partial=00;start_type=ATG;rbs_motif=GGAGG;rbs_spacer=5-10bp;gc_cont=0.569	690	639	540	0.782609	0.84507	169	690	177	638	28.3	8.61e-51	197	Bacteria	Acidobacteriota	Acidobacteriae	Acidobacteriales	SbA1	Sulfotelmatobacter	Sulfotelmatobacter sp003138975	GCA_003138975.1
MBL7223162.1	GAX62881.1	MAG: beta-propeller fold lactonase family protein [Candidatus Brocadiae bacterium]	690	1310	510	0.73913	0.389313	196	690	879	1310	30.4	3.37e-49	197	Bacteria	Planctomycetota	PUPC01	DSUN01	DSUN01	BS750m-G60	BS750m-G60 sp016782825	GCA_016782825.1
JADGNP010000055.1_11	GAX62881.1	# 10613 # 12505 # 1 # ID=609_11;partial=00;start_type=ATG;rbs_motif=GGAGG;rbs_spacer=5-10bp;gc_cont=0.597	690	631	540	0.782609	0.855784	169	690	173	630	29.3	1.43e-50	196	Bacteria	Acidobacteriota	Acidobacteriae	Acidobacteriales	SbA1	Sulfotelmatobacter	Sulfotelmatobacter sp017883425	GCA_017883425.1
NOZ20931.1	GAX62881.1	beta-propeller fold lactonase family protein [Planctomycetes bacterium]	690	618	509	0.737681	0.823625	188	690	188	618	30.3	1.17e-50	196	Bacteria	Planctomycetota	Brocadiae	JAADGH01	JAADGH01	JAADGH01	JAADGH01 sp013152475	GCA_013152475.1
DBQI01000060.1_7	GAX62881.1	# 6764 # 8623 # 1 # ID=38_7;partial=00;start_type=ATG;rbs_motif=GGA/GAG/AGG;rbs_spacer=5-10bp;gc_cont=0.661	690	620	499	0.723188	0.804839	196	690	200	619	28.7	1.2e-50	196	Bacteria	Armatimonadota	UBA5377	UBA1398	UBA1398	UBA1398	UBA1398 sp002305165	GCA_002305165.1
PLIC01000109.1_41	GAX62881.1	# 46308 # 48248 # 1 # ID=179_41;partial=00;start_type=ATG;rbs_motif=GGAGG;rbs_spacer=5-10bp;gc_cont=0.589	690	647	545	0.789855	0.842349	169	690	185	646	28.6	4.71e-50	195	Bacteria	Acidobacteriota	Acidobacteriae	Acidobacteriales	SbA1	Bog-209	Bog-209 sp003139995	GCA_003139995.1
WFRO01000001.1_2	GAX62881.1	# 1119 # 3212 # 1 # ID=1_2;partial=00;start_type=ATG;rbs_motif=AAA;rbs_spacer=12bp;gc_cont=0.495	690	698	505	0.731884	0.723496	199	690	229	656	29.7	1.77e-49	194	Bacteria	Bacteroidota	Bacteroidia	Bacteroidales	VadinHA17	DRPN01	DRPN01 sp015486475	GCA_015486475.1
MBD3176676.1	GAX62881.1	beta-propeller fold lactonase family protein, partial [Armatimonadia bacterium]	690	595	502	0.727536	0.843697	196	690	175	595	28.1	7.37e-50	194	Bacteria	Armatimonadota	UBA5377	UBA1398	UBA1398	UBA1398	UBA1398 sp014730065	GCA_014730065.1
PLBE01000195.1_55	GAX62881.1	# 65935 # 67869 # 1 # ID=230_55;partial=00;start_type=ATG;rbs_motif=GGAGG;rbs_spacer=5-10bp;gc_cont=0.564	690	645	539	0.781159	0.835659	176	690	194	644	29.3	1.61e-49	194	Bacteria	Acidobacteriota	Acidobacteriae	Acidobacteriales	SbA1	Bog-209	Bog-209 sp003134435	GCA_003134435.1
PMBA01000058.1_5	GAX62881.1	# 4020 # 5933 # 1 # ID=427_5;partial=00;start_type=ATG;rbs_motif=GGAGG;rbs_spacer=5-10bp;gc_cont=0.582	690	638	545	0.789855	0.854232	169	690	180	637	28.8	1.45e-49	194	Bacteria	Acidobacteriota	Acidobacteriae	Acidobacteriales	SbA1	Bog-209	Bog-209 sp003152795	GCA_003152795.1
JAGYID010000069.1_2	GAX62881.1	# 1575 # 3560 # -1 # ID=193_2;partial=00;start_type=ATG;rbs_motif=GGAGG;rbs_spacer=5-10bp;gc_cont=0.724	690	662	512	0.742029	0.773414	196	690	227	661	30.7	2.82e-49	193	Bacteria	Acidobacteriota	Mor1	Gp22-AA2	Gp22-AA2	JAGYID01	JAGYID01 sp018606725	GCA_018606725.1
MBS1858570.1	GAX62881.1	hypothetical protein JST11_24590 [Acidobacteria bacterium]	690	618	506	0.733333	0.81877	196	690	190	618	28.9	1.47e-49	193	Bacteria	Acidobacteriota	Acidobacteriae	Bryobacterales	Bryobacteraceae	Solibacter	Solibacter sp018268835	GCA_018268835.1
MBK7627947.1	GAX62881.1	MAG: hypothetical protein IPJ16_12280 [Bacteroidales bacterium]	690	674	508	0.736232	0.753709	199	690	228	655	28.5	4.54e-49	193	Bacteria	Bacteroidota	Bacteroidia	Bacteroidales	VadinHA17	LD21	LD21 sp016709865	GCA_016709865.1
PMMJ01000530.1_21	GAX62881.1	# 25923 # 27857 # -1 # ID=117_21;partial=00;start_type=ATG;rbs_motif=GGAGG;rbs_spacer=5-10bp;gc_cont=0.588	690	645	548	0.794203	0.849612	169	690	180	644	27.9	7.78e-49	192	Bacteria	Acidobacteriota	Acidobacteriae	Acidobacteriales	SbA1	Bog-209	Bog-209 sp003162255	GCA_003162255.1
MBM3473094.1	GAX62881.1	c-type cytochrome [Armatimonadetes bacterium]	690	620	503	0.728986	0.81129	191	690	196	620	29.2	5.36e-49	192	Bacteria	Armatimonadota	UBA5377	UBA5377	VGFC01	VGFC01	VGFC01 sp016869045	GCA_016869045.1
PKXK01000184.1_15	GAX62881.1	# 11683 # 13599 # 1 # ID=95_15;partial=00;start_type=ATG;rbs_motif=GGAGG;rbs_spacer=5-10bp;gc_cont=0.584	690	639	545	0.789855	0.852895	169	690	181	638	28.8	3.8e-49	192	Bacteria	Acidobacteriota	Acidobacteriae	Acidobacteriales	SbA1	Bog-209	Bog-209 sp003132325	GCA_003132325.1
PHS54356.1	GAX62881.1	MAG: hypothetical protein COB01_01835 [Lutibacter sp.]	690	673	496	0.718841	0.736999	206	689	237	654	29	1.57e-48	191	Bacteria	Bacteroidota	Bacteroidia	Flavobacteriales	Flavobacteriaceae	Lutibacter	Lutibacter sp002733285	GCA_002733285.1
MBT3385002.1	GAX62881.1	beta-propeller fold lactonase family protein [Prolixibacteraceae bacterium]	690	678	499	0.723188	0.735988	199	690	230	657	28.3	2.28e-48	191	Bacteria	Bacteroidota	Bacteroidia	Bacteroidales	Prolixibacteraceae	Draconibacterium	Draconibacterium sp018648265	GCA_018648265.1
CAIKAS010000233.1_8	GAX62881.1	# 7910 # 9748 # -1 # ID=233_8;partial=00;start_type=ATG;rbs_motif=None;rbs_spacer=None;gc_cont=0.587	690	613	539	0.781159	0.879282	169	690	154	612	28.8	3.19e-48	189	Bacteria	Acidobacteriota	Acidobacteriae	Bryobacterales	Bryobacteraceae	BOG-234	BOG-234 sp903825445	GCA_903825445.1
DHGK01000351.1_3	GAX62881.1	# 4125 # 6035 # -1 # ID=242_3;partial=00;start_type=ATG;rbs_motif=AGGAG/GGAGG;rbs_spacer=11-12bp;gc_cont=0.702	690	637	688	0.997101	1.08006	38	690	31	636	26	4.56e-48	189	Bacteria	Planctomycetota	UBA8108	UBA8890	UBA8898	UBA8898	UBA8898 sp002402755	GCA_002402755.1
KPL08601.1	GAX62881.1	MAG: hypothetical protein AMS26_24370 [Bacteroides sp. SM23_62]	690	451	505	0.731884	1.11973	199	690	4	431	28.1	1.52e-49	189	Bacteria	Bacteroidota	Bacteroidia	Bacteroidales	SM23-62	SM23-62	SM23-62 sp001303955	GCA_001303955.1
MBI4874377.1	GAX62881.1	beta-propeller fold lactonase family protein [Acidobacteria bacterium]	690	604	507	0.734783	0.839404	196	690	176	604	28.8	2.77e-48	189	Bacteria	Acidobacteriota	Acidobacteriae	Bryobacterales	Bryobacteraceae	JACQZT01	JACQZT01 sp016213755	GCA_016213755.1
NSW55302.1	GAX62881.1	cell surface protein [Armatimonadetes bacterium]	690	623	471	0.682609	0.756019	224	690	235	623	29.7	6.97e-48	189	Bacteria	Armatimonadota	UBA5377	UBA5377	JABUFB01	JABUFB01	JABUFB01 sp013314775	GCA_013314775.1
WP_188314373.1	GAX62881.1	PD40 domain-containing protein [Maribacter arenosus]	690	678	502	0.727536	0.740413	202	690	233	657	26.7	1.48e-47	189	Bacteria	Bacteroidota	Bacteroidia	Flavobacteriales	Flavobacteriaceae	Maribacter_A	Maribacter_A arenosus	GCF_014610845.1
WP_188243416.1	GAX62881.1	PD40 domain-containing protein [Maribacter sp. ANRC-HE7]	690	675	501	0.726087	0.742222	203	690	234	657	27.7	7.66e-48	189	Bacteria	Bacteroidota	Bacteroidia	Flavobacteriales	Flavobacteriaceae	Maribacter_A	Maribacter_A sp014596745	GCF_014596745.1
NJN24647.1	GAX62881.1	MAG: c-type cytochrome [Cyclobacteriaceae bacterium]	690	671	498	0.721739	0.742176	205	690	235	652	29.7	9.93e-48	189	Bacteria	Bacteroidota	Bacteroidia	Cytophagales	Cyclobacteriaceae	JAAUQL01	JAAUQL01 sp012033595	GCA_012033595.1
CAIMVD010000403.1_11	GAX62881.1	# 14134 # 16167 # -1 # ID=403_11;partial=00;start_type=ATG;rbs_motif=None;rbs_spacer=None;gc_cont=0.443	690	678	519	0.752174	0.765487	185	690	215	657	26.2	2.03e-47	188	Bacteria	Bacteroidota	Bacteroidia	Bacteroidales	VadinHA17	LD21	LD21 sp903844815	GCA_903844815.1
SPF39645.1	GAX62881.1	40-residue YVTN family beta-propeller repeat protein [Candidatus Sulfotelmatobacter kueseliae]	690	638	550	0.797101	0.862069	169	690	172	638	28.5	1.19e-47	188	Bacteria	Acidobacteriota	Acidobacteriae	Acidobacteriales	SbA1	Sulfotelmatobacter	Sulfotelmatobacter kueseliae	GCF_900290255.1
PKP12417.1	GAX62881.1	hypothetical protein CVU08_10640 [Bacteroidetes bacterium HGW-Bacteroidetes-3]	690	687	511	0.74058	0.743814	192	690	233	665	27.6	2.27e-47	188	Bacteria	Bacteroidota	Bacteroidia	Flavobacteriales	Flavobacteriaceae	Lutibacter	Lutibacter sp002842505	GCA_002842505.1
DBVN01000007.1_2	GAX62881.1	# 1371 # 3239 # -1 # ID=20_2;partial=00;start_type=ATG;rbs_motif=None;rbs_spacer=None;gc_cont=0.553	690	623	552	0.8	0.886035	147	690	145	622	27.4	1.31e-47	188	Bacteria	Verrucomicrobiota	Verrucomicrobiae	Pedosphaerales	UBA1412	UBA1412	UBA1412 sp002308515	GCA_002308515.1
HEC41732.1	GAX62881.1	MAG TPA: hypothetical protein ENI20_02755 [Bacteroides sp.]	690	685	503	0.728986	0.734307	200	690	231	656	28	4.12e-47	187	Bacteria	Bacteroidota	Bacteroidia	Bacteroidales	SM23-62	SM23-62	SM23-62 sp011053095	GCA_011053095.1
OFX37891.1	GAX62881.1	hypothetical protein A2X03_16815 [Bacteroidetes bacterium GWA2_40_15]	690	691	498	0.721739	0.720695	205	690	251	672	27.7	4.42e-47	187	Bacteria	Bacteroidota	Bacteroidia	Bacteroidales	VadinHA17	LD21	LD21 sp001768195	GCA_001768195.1
PMZA01000293.1_3	GAX62881.1	# 3329 # 5188 # 1 # ID=377_3;partial=00;start_type=ATG;rbs_motif=AGGAG;rbs_spacer=5-10bp;gc_cont=0.669	690	620	498	0.721739	0.803226	196	690	201	619	29.9	2.34e-47	187	Bacteria	Armatimonadota	UBA5377	UBA5377	FEN-943	FEN-943	FEN-943 sp003170595	GCA_003170595.1
SKYV01000110.1_6	GAX62881.1	# 7192 # 9216 # 1 # ID=38_6;partial=00;start_type=ATG;rbs_motif=None;rbs_spacer=None;gc_cont=0.472	690	675	539	0.781159	0.798519	175	690	212	667	28.9	4.96e-47	187	Bacteria	Bacteroidota	Rhodothermia	Balneolales	Balneolaceae	UBA2664	UBA2664 sp007127745	GCA_007127745.1
PLZX01000197.1_19	GAX62881.1	# 19979 # 21535 # -1 # ID=238_19;partial=00;start_type=GTG;rbs_motif=None;rbs_spacer=None;gc_cont=0.628	690	519	563	0.815942	1.08478	147	690	36	518	27.5	4.24e-48	187	Bacteria	Acidobacteriota	Acidobacteriae	Bryobacterales	Bryobacteraceae	PALSA-129	PALSA-129 sp003152325	GCA_003152325.1
MBI4515597.1	GAX62881.1	hypothetical protein HY699_07255 [Deltaproteobacteria bacterium]	690	659	499	0.723188	0.757208	205	690	239	659	30.5	4.04e-47	187	Bacteria	Desulfobacterota_B	Binatia	HRBIN30	JACQVA1	JACQVA1	JACQVA1 sp016210005	GCA_016210005.1
OQC21325.1	GAX62881.1	Virginiamycin B lyase [Planctomycetes bacterium ADurb.Bin069]	690	636	710	1.02899	1.11635	19	690	15	636	26.1	2.16e-47	187	Bacteria	Planctomycetota	UBA8108	UBA8890	UBA8898	UBA8898	UBA8898 sp002070955	GCA_002070955.1
NSW94337.1	GAX62881.1	beta-propeller fold lactonase family protein [Bacteroidales bacterium]	690	681	503	0.728986	0.73862	205	690	238	659	28.4	1.36e-46	186	Bacteria	Bacteroidota	Bacteroidia	Bacteroidales	VadinHA17	LD21	LD21 sp013314865	GCA_013314865.1
PLRS01000012.1_18	GAX62881.1	# 22678 # 24690 # 1 # ID=21_18;partial=00;start_type=ATG;rbs_motif=GGAG/GAGG;rbs_spacer=5-10bp;gc_cont=0.633	690	671	506	0.733333	0.754098	196	690	242	670	28.1	1.64e-46	186	Bacteria	Acidobacteriota	Acidobacteriae	Bryobacterales	Bryobacteraceae	Bog-375	Bog-375 sp003164035	GCA_003164035.1
MBT3200038.1	GAX62881.1	beta-propeller fold lactonase family protein [Phycisphaerales bacterium]	690	625	509	0.737681	0.8144	188	690	196	625	29.5	8.82e-47	186	Bacteria	Planctomycetota	Phycisphaerae	SM23-33	SM23-33	BS750m-G57	BS750m-G57 sp018645065	GCA_018645065.1
MSR59815.1	GAX62881.1	hypothetical protein EXS05_19620 [Planctomycetaceae bacterium]	690	580	522	0.756522	0.9	170	690	140	580	28.2	6.07e-47	185	Bacteria	Planctomycetota	Planctomycetia	Planctomycetales	UBA10511	SIAF01	SIAF01 sp009691905	GCA_009691905.1
WP_109649144.1	GAX62881.1	YncE family protein [Maribacter polysiphoniae]	690	675	501	0.726087	0.742222	203	690	234	657	27.1	2.35e-46	185	Bacteria	Bacteroidota	Bacteroidia	Flavobacteriales	Flavobacteriaceae	Maribacter_A	Maribacter_A polysiphoniae	GCF_003148665.1
MBI2471831.1	SOH05199.1	heme transporter CcmC, partial [Planctomycetes bacterium]	341	111	111	0.325513	1	1	111	1	111	75.7	3.49e-55	185	Bacteria	Planctomycetota	Brocadiae	Brocadiales	Brocadiaceae	XYD2-FULL-41-16	XYD2-FULL-41-16 sp016188675	GCA_016188675.1
QKCY01000077.1_23	GAX62881.1	# 30992 # 32851 # 1 # ID=183_23;partial=00;start_type=ATG;rbs_motif=GGAGG;rbs_spacer=5-10bp;gc_cont=0.658	690	620	709	1.02754	1.14355	1	690	1	619	24.8	2.87e-46	184	Bacteria	Verrucomicrobiota	Lentisphaeria	UBA1407	Lenti-02	Lenti-02	Lenti-02 sp003245525	GCA_003245525.1
NOY95084.1	GAX62881.1	beta-propeller fold lactonase family protein [Chlorobi bacterium]	690	670	505	0.731884	0.753731	199	690	230	657	28.3	5.59e-46	184	Bacteria	Bacteroidota	Bacteroidia	Bacteroidales	Prolixibacteraceae	JABMQB01	JABMQB01 sp013152355	GCA_013152355.1
MBN1360377.1	GAX62881.1	beta-propeller fold lactonase family protein [Sedimentisphaerales bacterium]	690	951	503	0.728986	0.528917	202	690	528	951	29.2	5.89e-45	184	Bacteria	Planctomycetota	Phycisphaerae	Sedimentisphaerales	SG8-4	PLanc-01	PLanc-01 sp016927855	GCA_016927855.1
WP_154366459.1	GAX62881.1	YncE family protein [Maribacter luteus]	690	675	505	0.731884	0.748148	199	690	230	657	26.5	4.36e-46	184	Bacteria	Bacteroidota	Bacteroidia	Flavobacteriales	Flavobacteriaceae	Maribacter_A	Maribacter_A luteus	GCF_009674825.1
CAIJYD010000051.1_72	GAX62881.1	# 99796 # 101820 # -1 # ID=51_72;partial=00;start_type=ATG;rbs_motif=None;rbs_spacer=None;gc_cont=0.406	690	675	504	0.730435	0.746667	199	690	230	657	26.6	8.11e-46	184	Bacteria	Bacteroidota	Bacteroidia	Bacteroidales	VadinHA17	LD21	LD21 sp903824785	GCA_903824785.1
NEW82093.1	GAX62881.1	MAG: hypothetical protein GZ094_06980 [Mariniphaga sp.]	690	678	498	0.721739	0.734513	205	690	237	658	27.7	6.17e-46	184	Bacteria	Bacteroidota	Bacteroidia	Bacteroidales	Prolixibacteraceae	JAAFHB01	JAAFHB01 sp010906965	GCA_010906965.1
MBN2327100.1	GAX62881.1	beta-propeller fold lactonase family protein [Candidatus Omnitrophica bacterium]	690	949	505	0.731884	0.532139	201	690	525	949	29.5	4.35e-45	184	Bacteria	OLB16	OLB16	SURF-12	SURF-12	JAFGTC01	JAFGTC01 sp016934335	GCA_016934335.1
TVQ03248.1	GAX62881.1	hypothetical protein EA359_10130 [Balneolaceae bacterium]	690	674	536	0.776812	0.795252	175	690	212	667	28.2	5.87e-46	184	Bacteria	Bacteroidota	Rhodothermia	Balneolales	Balneolaceae	UBA2664	UBA2664 sp007694095	GCA_007694095.1
MBI3475877.1	GAX62881.1	beta-propeller fold lactonase family protein [Acidobacteria bacterium]	690	629	541	0.784058	0.860095	173	690	176	629	28.1	4.46e-46	184	Bacteria	Acidobacteriota	Acidobacteriae	Acidobacteriales	SbA1	QIAJ01	QIAJ01 sp016196065	GCA_016196065.1
MBN2349160.1	GAX62881.1	beta-propeller fold lactonase family protein [Bacteroidales bacterium]	690	677	485	0.702899	0.716396	218	690	250	656	27.4	1.54e-45	183	Bacteria	Bacteroidota	Bacteroidia	Bacteroidales	UBA10428	JAFGSZ01	JAFGSZ01 sp016934395	GCA_016934395.1
RLD29574.1	GAX62881.1	hypothetical protein DRI75_02785 [Bacteroidetes bacterium]	690	678	504	0.730435	0.743363	199	689	230	656	26.8	1.56e-45	183	Bacteria	Bacteroidota	Bacteroidia	Flavobacteriales	Flavobacteriaceae	PRS1	PRS1 sp003650305	GCA_003650305.1
PMOK01000037.1_52	GAX62881.1	# 62273 # 64105 # 1 # ID=70_52;partial=00;start_type=ATG;rbs_motif=GGAG/GAGG;rbs_spacer=5-10bp;gc_cont=0.615	690	611	482	0.698551	0.788871	221	690	210	610	29.3	4.71e-46	183	Bacteria	Acidobacteriota	Acidobacteriae	Bryobacterales	Bryobacteraceae	Palsa-89	Palsa-89 sp003162425	GCA_003162425.1
PLNT01000016.1_72	GAX62881.1	# 95939 # 97966 # 1 # ID=13_72;partial=00;start_type=ATG;rbs_motif=None;rbs_spacer=None;gc_cont=0.401	690	676	499	0.723188	0.738166	205	690	237	658	28.1	1.52e-45	183	Bacteria	Bacteroidota	Bacteroidia	Bacteroidales	VadinHA17	LD21	LD21 sp003141895	GCA_003141895.1
PKUV01000002.1_35	GAX62881.1	# 38651 # 40564 # -1 # ID=79_35;partial=00;start_type=GTG;rbs_motif=GGAGG;rbs_spacer=3-4bp;gc_cont=0.594	690	638	545	0.789855	0.854232	169	690	180	637	28.3	2.39e-45	182	Bacteria	Acidobacteriota	Acidobacteriae	Acidobacteriales	SbA1	Bog-209	Bog-209 sp003131315	GCA_003131315.1
PLLO01000018.1_144	GAX62881.1	# 171699 # 173741 # -1 # ID=3_144;partial=00;start_type=ATG;rbs_motif=None;rbs_spacer=None;gc_cont=0.393	690	681	502	0.727536	0.737151	202	690	234	658	27.7	3e-45	182	Bacteria	Bacteroidota	Bacteroidia	Bacteroidales	VadinHA17	LD21	LD21 sp003142255	GCA_003142255.1
PLMF01000282.1_16	GAX62881.1	# 15378 # 17342 # 1 # ID=263_16;partial=00;start_type=ATG;rbs_motif=GGA/GAG/AGG;rbs_spacer=5-10bp;gc_cont=0.645	690	655	507	0.734783	0.774046	196	690	226	654	28.2	2.19e-45	182	Bacteria	Acidobacteriota	Acidobacteriae	Bryobacterales	Bryobacteraceae	Fen-178	Fen-178 sp003142355	GCA_003142355.1
CAIKTE010000074.1_7	GAX62881.1	# 11784 # 13763 # 1 # ID=74_7;partial=00;start_type=ATG;rbs_motif=TAAAAA;rbs_spacer=13bp;gc_cont=0.405	690	660	504	0.730435	0.763636	199	690	221	648	27	2.33e-45	182	Bacteria	Bacteroidota	Bacteroidia	Chitinophagales	Chitinophagaceae	CAILAF01	CAILAF01 sp903830285	GCA_903830285.1
NOY36383.1	GAX62881.1	hypothetical protein GXO83_02285 [Chlorobi bacterium]	690	675	512	0.742029	0.758519	192	690	222	656	27.9	2.79e-45	182	Bacteria	Bacteroidota	Bacteroidia	Bacteroidales	VadinHA17	JAADHC01	JAADHC01 sp013152085	GCA_013152085.1
HBE40916.1	GAX62881.1	TPA: hypothetical protein DDW27_06860 [Bacteroidales bacterium]	690	677	510	0.73913	0.753323	203	690	222	645	27.3	7.22e-45	181	Bacteria	Bacteroidota	Bacteroidia	Bacteroidales	VadinHA17	LD21	LD21 sp003501665	GCA_003501665.1
PWLN01000393.1_7	GAX62881.1	# 10251 # 12275 # 1 # ID=4_7;partial=00;start_type=ATG;rbs_motif=None;rbs_spacer=None;gc_cont=0.428	690	675	538	0.77971	0.797037	173	690	210	667	28.3	7.06e-45	181	Bacteria	Bacteroidota	Rhodothermia	Balneolales	Balneolaceae	UBA2664	UBA2664 sp003559375	GCA_003559375.1
MZQ49254.1	GAX62881.1	beta-propeller fold lactonase family protein [Bacteroidales bacterium]	690	682	509	0.737681	0.746334	199	690	232	659	27.5	5.62e-45	181	Bacteria	Bacteroidota	Bacteroidia	Bacteroidales	VadinHA17	LD21	LD21 sp009877105	GCA_009877105.1
PLBY01000147.1_149	GAX62881.1	# 174730 # 176622 # 1 # ID=55_149;partial=00;start_type=ATG;rbs_motif=GGAGG;rbs_spacer=5-10bp;gc_cont=0.585	690	631	510	0.73913	0.808241	193	690	203	630	27.8	5.54e-45	181	Bacteria	Acidobacteriota	Acidobacteriae	Acidobacteriales	SbA1	Sulfotelmatobacter	Sulfotelmatobacter sp003134655	GCA_003134655.1
JADFCW010000041.1_1	GAX62881.1	# 2 # 1483 # 1 # ID=237_1;partial=10;start_type=Edge;rbs_motif=None;rbs_spacer=None;gc_cont=0.587	690	494	577	0.836232	1.16802	149	690	2	493	29.5	1.11e-45	180	Bacteria	Sumerlaeota	Sumerlaeia	JADFCW01	JADFCW01	JADFCW01	JADFCW01 sp017161705	GCA_017161705.1
PMVV01000054.1_5	GAX62881.1	# 4889 # 7111 # 1 # ID=398_5;partial=00;start_type=ATG;rbs_motif=GGAG/GAGG;rbs_spacer=5-10bp;gc_cont=0.602	690	741	673	0.975362	0.908232	38	690	153	740	24.7	2.57e-44	180	Bacteria	Acidobacteriota	Acidobacteriae	Bryobacterales	Bryobacteraceae	Bog-159	Bog-159 sp003166475	GCA_003166475.1
WP_111708806.1	GAX62881.1	beta-propeller fold lactonase family protein [Lutibacter citreus]	690	678	500	0.724638	0.737463	203	690	234	657	26.4	4.64e-44	179	Bacteria	Bacteroidota	Bacteroidia	Flavobacteriales	Flavobacteriaceae	Lutibacter	Lutibacter citreus	GCF_003260195.1
PMUN01000342.1_23	GAX62881.1	# 30552 # 32384 # 1 # ID=397_23;partial=00;start_type=ATG;rbs_motif=GGAG/GAGG;rbs_spacer=5-10bp;gc_cont=0.613	690	611	482	0.698551	0.788871	221	690	210	610	28.6	2e-44	179	Bacteria	Acidobacteriota	Acidobacteriae	Bryobacterales	Bryobacteraceae	Palsa-89	Palsa-89 sp003166875	GCA_003166875.1
WP_163345622.1	GAX62881.1	beta-propeller fold lactonase family protein [Draconibacterium halophilum]	690	675	485	0.702899	0.718519	218	690	250	658	27.8	4.49e-44	179	Bacteria	Bacteroidota	Bacteroidia	Bacteroidales	Prolixibacteraceae	Draconibacterium	Draconibacterium halophilum	GCF_010448835.1
MBN2270587.1	GAX62881.1	beta-propeller fold lactonase family protein [Sedimentisphaerales bacterium]	690	951	498	0.721739	0.523659	207	690	533	951	29.3	2.04e-43	179	Bacteria	Planctomycetota	Phycisphaerae	Sedimentisphaerales	SG8-4	JAFGCD01	JAFGCD01 sp016933985	GCA_016933985.1
NQT81718.1	GAX62881.1	beta-propeller fold lactonase family protein, partial [bacterium]	690	802	508	0.736232	0.633416	196	690	373	802	27.2	1.39e-43	179	Bacteria	JABMQX01	JABMQX01	JABMQX01	JABMQX01	JABMQX01	JABMQX01 sp013203085	GCA_013203085.1
CAIQWJ010000073.1_55	GAX62881.1	# 66055 # 67902 # -1 # ID=73_55;partial=00;start_type=ATG;rbs_motif=None;rbs_spacer=None;gc_cont=0.601	690	616	532	0.771014	0.863636	176	690	163	615	27.8	2.14e-44	179	Bacteria	Acidobacteriota	Acidobacteriae	Bryobacterales	Bryobacteraceae	BOG-234	BOG-234 sp903875575	GCA_903875575.1
JADGPU010000005.1_7	GAX62881.1	# 10661 # 12685 # 1 # ID=34_7;partial=00;start_type=ATG;rbs_motif=AAT;rbs_spacer=4bp;gc_cont=0.405	690	675	536	0.776812	0.794074	171	690	212	657	26.9	4.49e-44	179	Bacteria	Bacteroidota	Bacteroidia	Bacteroidales	VadinHA17	LD21	LD21 sp017882305	GCA_017882305.1
KPK87312.1	GAX62881.1	MAG: hypothetical protein AMS27_02720 [Bacteroides sp. SM23_62_1]	690	678	499	0.723188	0.735988	205	690	237	658	26.5	8.58e-44	178	Bacteria	Bacteroidota	Bacteroidia	Bacteroidales	SM23-62	LJUQ01	LJUQ01 sp001304505	GCA_001304505.1
PMTR01000091.1_9	GAX62881.1	# 12432 # 14312 # -1 # ID=29_9;partial=01;start_type=Edge;rbs_motif=None;rbs_spacer=None;gc_cont=0.634	690	627	543	0.786957	0.866029	169	690	165	626	26.2	3.39e-44	178	Bacteria	Acidobacteriota	Acidobacteriae	Bryobacterales	Bryobacteraceae	PALSA-129	PALSA-129 sp003167255	GCA_003167255.1
PMXH01000222.1_8	GAX62881.1	# 5325 # 7238 # 1 # ID=535_8;partial=00;start_type=GTG;rbs_motif=GGAGG;rbs_spacer=5-10bp;gc_cont=0.607	690	638	566	0.82029	0.887147	147	690	159	637	28.3	5.33e-44	178	Bacteria	Acidobacteriota	Acidobacteriae	Acidobacteriales	SbA1	Sulfotelmatobacter	Sulfotelmatobacter sp003165855	GCA_003165855.1
PMIL01000051.1_9	GAX62881.1	# 11891 # 13915 # -1 # ID=297_9;partial=00;start_type=ATG;rbs_motif=None;rbs_spacer=None;gc_cont=0.400	690	675	525	0.76087	0.777778	183	690	214	657	26.5	8.3e-44	178	Bacteria	Bacteroidota	Bacteroidia	Bacteroidales	VadinHA17	LD21	LD21 sp003157075	GCA_003157075.1
MBA4410090.1	GAX62881.1	MAG: hypothetical protein C0397_11775 [Odoribacter sp.]	690	678	501	0.726087	0.738938	203	690	234	658	28.5	6.31e-44	178	Bacteria	Bacteroidota	Bacteroidia	Bacteroidales	Prolixibacteraceae	UBA6024	UBA6024 sp013824715	GCA_013824715.1
MBI4584606.1	GAX62881.1	beta-propeller fold lactonase family protein [Planctomycetes bacterium]	690	658	484	0.701449	0.735562	218	690	252	658	29.5	5.01e-44	178	Bacteria	Planctomycetota	UBA8108	UBA8108	JACQVS01	JACQVS01	JACQVS01 sp016209605	GCA_016209605.1
MBI2472087.1	SOH05199.1	heme transporter CcmC, partial [Planctomycetes bacterium]	341	111	111	0.325513	1	1	111	1	111	73.9	1.26e-52	178	Bacteria	Planctomycetota	Brocadiae	Brocadiales	Brocadiaceae	XYD2-FULL-41-16	XYD2-FULL-41-16 sp016188675	GCA_016188675.1
MBM4033406.1	GAX62881.1	c-type cytochrome [Planctomycetes bacterium]	690	621	489	0.708696	0.78744	217	690	210	621	29.2	1.08e-43	177	Bacteria	Planctomycetota	PUPC01	DSUN01	DSUN01	DSUN01	DSUN01 sp016872875	GCA_016872875.1
PLWX01000272.1_23	GAX62881.1	# 28049 # 29932 # -1 # ID=310_23;partial=00;start_type=ATG;rbs_motif=GGAGG;rbs_spacer=5-10bp;gc_cont=0.580	690	628	481	0.697101	0.765924	224	690	231	627	29.3	6.38e-44	177	Bacteria	Acidobacteriota	Acidobacteriae	Acidobacteriales	Koribacteraceae	Koribacter	Koribacter sp003151155	GCA_003151155.1
DCFT01000144.1_19	GAX62881.1	# 24173 # 26209 # 1 # ID=75_19;partial=00;start_type=ATG;rbs_motif=None;rbs_spacer=None;gc_cont=0.400	690	679	502	0.727536	0.739323	202	690	234	658	26.5	1.18e-43	177	Bacteria	Bacteroidota	Bacteroidia	Bacteroidales	VadinHA17	LD21	LD21 sp002319885	GCA_002319885.1
HBZ22305.1	GAX62881.1	TPA: hypothetical protein DEO60_14325 [Bacteroidales bacterium]	690	679	503	0.728986	0.740795	205	690	237	658	28	1.6e-43	177	Bacteria	Bacteroidota	Bacteroidia	Bacteroidales	VadinHA17	LD21	LD21 sp003520925	GCA_003520925.1
WP_011698479.1	GAX62881.1	beta-propeller fold lactonase family protein [Syntrophobacter fumaroxidans]	690	974	509	0.737681	0.522587	196	690	547	974	27.3	1.26e-42	177	Bacteria	Desulfobacterota	Syntrophobacteria	Syntrophobacterales	Syntrophobacteraceae	Syntrophobacter	Syntrophobacter fumaroxidans	GCF_000014965.1
NIS64881.1	GAX62881.1	beta-propeller fold lactonase family protein [Gemmatimonadales bacterium]	690	950	502	0.727536	0.528421	203	690	529	950	27.5	6.61e-43	177	Bacteria	Gemmatimonadota	Gemmatimonadetes	Gemmatimonadales	GWC2-71-9	WVYX01	WVYX01 sp011772755	GCA_011772755.1
RJP19676.1	GAX62881.1	cell surface protein [Candidatus Omnitrophica bacterium]	690	633	516	0.747826	0.815166	192	690	199	633	28.5	1.26e-43	177	Bacteria	OLB16	OLB16	SURF-12	SURF-12	SURF-12	SURF-12 sp003598175	GCA_003598175.1
NEW84522.1	GAX62881.1	MAG: beta-propeller fold lactonase family protein [Mariniphaga sp.]	690	674	512	0.742029	0.759644	196	690	225	655	27.9	1.12e-43	177	Bacteria	Bacteroidota	Bacteroidia	Bacteroidales	Prolixibacteraceae	JAAFHB01	JAAFHB01 sp010906965	GCA_010906965.1
MBN2174858.1	GAX62881.1	beta-propeller fold lactonase family protein [Bacteroidales bacterium]	690	677	504	0.730435	0.744461	199	690	232	659	26.8	3.94e-43	176	Bacteria	Bacteroidota	Bacteroidia	Bacteroidales	JAADJA01	JAADJA01	JAADJA01 sp016933115	GCA_016933115.1
PLLX01000271.1_12	GAX62881.1	# 14879 # 16903 # -1 # ID=64_12;partial=00;start_type=ATG;rbs_motif=None;rbs_spacer=None;gc_cont=0.400	690	675	508	0.736232	0.752593	199	690	230	657	27.6	3.85e-43	176	Bacteria	Bacteroidota	Bacteroidia	Bacteroidales	VadinHA17	LD21	LD21 sp003141415	GCA_003141415.1
MBT7212715.1	GAX62881.1	MAG: YncE family protein, partial [Candidatus Scalindua sp.]	690	158	158	0.228986	1	1	158	1	158	91.1	5.95e-48	176	Bacteria	Planctomycetota	Brocadiae	Brocadiales	Scalinduaceae	Scalindua	Scalindua sp018670825	GCA_018670825.1
MBI2920111.1	GAX62881.1	beta-propeller fold lactonase family protein [Planctomycetes bacterium]	690	604	523	0.757971	0.865894	170	690	170	604	29.3	1.6e-43	176	Bacteria	Planctomycetota	MHYJ01	WSZJ01	WSZJ01	WSZJ01	WSZJ01 sp016190145	GCA_016190145.1
PYQ39501.1	GAX62881.1	hypothetical protein DMG99_16115, partial [Acidobacteria bacterium]	690	630	548	0.794203	0.869841	169	690	173	630	27.2	2.26e-43	176	Bacteria	Acidobacteriota	Acidobacteriae	Acidobacteriales	SbA1	Sulfotelmatobacter	Sulfotelmatobacter sp003223595	GCA_003223595.1
PLML01000194.1_26	GAX62881.1	# 28882 # 30915 # -1 # ID=221_26;partial=00;start_type=ATG;rbs_motif=AATAA;rbs_spacer=5bp;gc_cont=0.403	690	678	502	0.727536	0.740413	202	690	233	657	27.1	5.41e-43	176	Bacteria	Bacteroidota	Bacteroidia	Bacteroidales	VadinHA17	LD21	LD21 sp003141525	GCA_003141525.1
PLNF01000114.1_2	GAX62881.1	# 366 # 2402 # 1 # ID=80_2;partial=00;start_type=ATG;rbs_motif=None;rbs_spacer=None;gc_cont=0.401	690	679	502	0.727536	0.739323	202	690	234	658	27.1	5.47e-43	176	Bacteria	Bacteroidota	Bacteroidia	Bacteroidales	VadinHA17	LD21	LD21 sp003141715	GCA_003141715.1
PMUM01000262.1_13	GAX62881.1	# 13938 # 15830 # -1 # ID=222_13;partial=00;start_type=ATG;rbs_motif=GGAGG;rbs_spacer=5-10bp;gc_cont=0.589	690	631	510	0.73913	0.808241	193	690	203	630	28	2.29e-43	176	Bacteria	Acidobacteriota	Acidobacteriae	Acidobacteriales	SbA1	Sulfotelmatobacter	Sulfotelmatobacter sp003166855	GCA_003166855.1
PMIJ01000114.1_47	GAX62881.1	# 52968 # 54995 # -1 # ID=87_47;partial=00;start_type=ATG;rbs_motif=None;rbs_spacer=None;gc_cont=0.418	690	676	498	0.721739	0.736686	205	690	237	658	26.7	2.87e-43	176	Bacteria	Bacteroidota	Bacteroidia	Bacteroidales	VadinHA17	LD21	LD21 sp003157015	GCA_003157015.1
PMYB01000234.1_22	GAX62881.1	# 25408 # 27279 # 1 # ID=175_22;partial=00;start_type=ATG;rbs_motif=GGA/GAG/AGG;rbs_spacer=5-10bp;gc_cont=0.669	690	624	670	0.971014	1.07372	38	690	39	623	31.3	5.29e-43	175	Bacteria	Acidobacteriota	Acidobacteriae	Bryobacterales	Bryobacteraceae	Fen-178	Fen-178 sp003170915	GCA_003170915.1
HAQ17859.1	GAX62881.1	TPA: hypothetical protein DCR40_01345 [Prolixibacteraceae bacterium]	690	678	520	0.753623	0.766962	183	690	215	658	26.7	1.84e-42	174	Bacteria	Bacteroidota	Bacteroidia	Bacteroidales	Prolixibacteraceae	UBA6024	UBA6024 sp003457135	GCA_003457135.1
CAIXCY010000079.1_50	GAX62881.1	# 64202 # 66214 # -1 # ID=79_50;partial=00;start_type=ATG;rbs_motif=AAAA;rbs_spacer=6bp;gc_cont=0.437	690	671	524	0.75942	0.780924	183	690	207	650	27.3	1.26e-42	174	Bacteria	Bacteroidota	Bacteroidia	Bacteroidales	Prolixibacteraceae	JAAFHB01	JAAFHB01 sp903918045	GCA_903918045.1
DIWB01000016.1_49	GAX62881.1	# 51999 # 54065 # -1 # ID=3_49;partial=00;start_type=ATG;rbs_motif=None;rbs_spacer=None;gc_cont=0.458	690	689	509	0.737681	0.738752	199	690	241	668	27.3	1.52e-42	174	Bacteria	Bacteroidota	Bacteroidia	Bacteroidales	VadinHA17	LD21	LD21 sp002428385	GCA_002428385.1
CAISTY010000210.1_4	GAX62881.1	# 5242 # 7065 # 1 # ID=210_4;partial=00;start_type=ATG;rbs_motif=None;rbs_spacer=None;gc_cont=0.618	690	608	478	0.692754	0.786184	215	690	212	607	28.5	1.08e-42	174	Bacteria	Verrucomicrobiota	Verrucomicrobiae	Verrucomicrobiales	Akkermansiaceae	Luteolibacter	Luteolibacter sp903888515	GCA_903888515.1
WP_146528053.1	GAX62881.1	multiheme c-type cytochrome [Novipirellula artificiosorum]	690	953	498	0.721739	0.52256	207	690	535	953	28.7	9.35e-42	174	Bacteria	Planctomycetota	Planctomycetia	Pirellulales	Pirellulaceae	Novipirellula	Novipirellula artificiosorum	GCF_007860135.1
MBP8910300.1	GAX62881.1	hypothetical protein KBI32_02205 [Phycisphaerae bacterium]	690	665	524	0.75942	0.78797	196	690	222	665	27.7	2.95e-42	173	Bacteria	Planctomycetota	Phycisphaerae	Sedimentisphaerales	SG8-4	PLanc-01	PLanc-01 sp018055905	GCA_018055905.1
PMCH01000285.1_7	GAX62881.1	# 6004 # 7845 # 1 # ID=183_7;partial=00;start_type=ATG;rbs_motif=GGAGG;rbs_spacer=5-10bp;gc_cont=0.595	690	614	508	0.736232	0.827362	196	690	189	613	26.6	2.18e-42	173	Bacteria	Acidobacteriota	Acidobacteriae	Acidobacteriales	SbA1	QIAJ01	QIAJ01 sp003154055	GCA_003154055.1
PMZT01000178.1_3	GAX62881.1	# 750 # 2666 # 1 # ID=197_3;partial=00;start_type=GTG;rbs_motif=AGGAG/GGAGG;rbs_spacer=11-12bp;gc_cont=0.662	690	639	502	0.727536	0.785603	215	690	214	638	27.1	2.98e-42	173	Bacteria	Planctomycetota	Phycisphaerae	FEN-1346	FEN-1346	FEN-1346	FEN-1346 sp003170085	GCA_003170085.1
MBN2376480.1	GAX62881.1	c-type cytochrome [Sedimentisphaerales bacterium]	690	617	486	0.704348	0.787682	215	690	214	617	29.4	1.66e-42	173	Bacteria	Planctomycetota	Phycisphaerae	Sedimentisphaerales	SM23-30	JAFGSR01	JAFGSR01 sp016934515	GCA_016934515.1
MBK8881579.1	GAX62881.1	MAG: beta-propeller fold lactonase family protein [Bacteroidales bacterium]	690	674	485	0.702899	0.719585	218	690	247	655	27.4	3.25e-42	173	Bacteria	Bacteroidota	Bacteroidia	Bacteroidales	VadinHA17	LD21	LD21 sp016715075	GCA_016715075.1
NLC56469.1	GAX62881.1	c-type cytochrome [Armatimonadetes bacterium]	690	651	737	1.06812	1.1321	1	690	1	651	27.5	4.65e-42	172	Bacteria	Armatimonadota	SYMT01	JAAZEB01	JAAZEB01	JAAZEB01	JAAZEB01 sp012512505	GCA_012512505.1
MBL9136186.1	GAX62881.1	c-type cytochrome [Verrucomicrobiales bacterium]	690	672	535	0.775362	0.796131	177	690	225	672	27.7	1.08e-41	172	Bacteria	Verrucomicrobiota	Verrucomicrobiae	Pedosphaerales	CAIMTB01	CAIMTB01	CAIMTB01 sp016795425	GCA_016795425.1
NLJ44018.1	GAX62881.1	hypothetical protein GX431_10200, partial [Bacteroidales bacterium]	690	474	499	0.723188	1.05274	205	690	31	452	28.3	5.87e-43	172	Bacteria	Bacteroidota	Bacteroidia	Bacteroidales	VadinHA17	LD21	LD21 sp012517605	GCA_012517605.1
CAIYYV010000025.1_7	GAX62881.1	# 7818 # 9551 # 1 # ID=25_7;partial=00;start_type=ATG;rbs_motif=None;rbs_spacer=None;gc_cont=0.608	690	578	479	0.694203	0.82872	215	690	182	577	28.6	2.47e-42	172	Bacteria	Verrucomicrobiota	Verrucomicrobiae	Verrucomicrobiales	Akkermansiaceae	Luteolibacter	Luteolibacter sp903930425	GCA_903930425.1
WGED01000581.1_3	GAX62881.1	# 2987 # 4972 # 1 # ID=581_3;partial=00;start_type=ATG;rbs_motif=AAAAAA;rbs_spacer=15bp;gc_cont=0.489	690	662	501	0.726087	0.756798	203	690	222	642	28.1	9.7e-42	172	Bacteria	Bacteroidota	Bacteroidia	Cytophagales	Cyclobacteriaceae	JAAUQL01	JAAUQL01 sp015492915	GCA_015492915.1
PLDO01000702.1_10	GAX62881.1	# 8616 # 10547 # 1 # ID=19_10;partial=00;start_type=ATG;rbs_motif=AGGAG;rbs_spacer=5-10bp;gc_cont=0.636	690	644	439	0.636232	0.681677	169	589	206	602	28	7.93e-42	172	Bacteria	Acidobacteriota	Acidobacteriae	Bryobacterales	Bryobacteraceae	Solibacter	Solibacter sp003136215	GCA_003136215.1
MBI4602040.1	GAX62881.1	SMP-30/gluconolactonase/LRE family protein [Planctomycetes bacterium]	690	661	506	0.733333	0.765507	196	690	233	661	29.8	5.2e-42	172	Bacteria	Planctomycetota	UBA8108	UBA8108	SXIK01	JACQVW01	JACQVW01 sp016209535	GCA_016209535.1
CAIKHZ010000229.1_40	GAX62881.1	# 56057 # 57862 # -1 # ID=229_40;partial=00;start_type=ATG;rbs_motif=CCCC;rbs_spacer=8bp;gc_cont=0.631	690	602	477	0.691304	0.792359	217	690	208	601	27.3	2.53e-42	172	Bacteria	Verrucomicrobiota	Verrucomicrobiae	Verrucomicrobiales	Akkermansiaceae	Luteolibacter	Luteolibacter sp903827375	GCA_903827375.1
PLOR01000108.1_8	GAX62881.1	# 5833 # 7791 # -1 # ID=24_8;partial=00;start_type=ATG;rbs_motif=GGAG/GAGG;rbs_spacer=5-10bp;gc_cont=0.635	690	653	676	0.97971	1.03522	35	690	64	652	30.9	2.2e-41	171	Bacteria	Acidobacteriota	Acidobacteriae	Bryobacterales	Bryobacteraceae	Bog-375	Bog-375 sp003142185	GCA_003142185.1
CAIMWE010000115.1_6	GAX62881.1	# 5100 # 7061 # -1 # ID=115_6;partial=00;start_type=ATG;rbs_motif=GGA/GAG/AGG;rbs_spacer=5-10bp;gc_cont=0.705	690	654	676	0.97971	1.03364	35	690	63	653	31.5	1.64e-41	171	Bacteria	Acidobacteriota	Thermoanaerobaculia	UBA5066	UBA5066	CAIMWE01	CAIMWE01 sp903845115	GCA_903845115.1
PLZI01000068.1_7	GAX62881.1	# 7414 # 9378 # -1 # ID=182_7;partial=00;start_type=ATG;rbs_motif=GGA/GAG/AGG;rbs_spacer=5-10bp;gc_cont=0.711	690	655	541	0.784058	0.825954	170	690	197	654	29.9	2.25e-41	171	Bacteria	Acidobacteriota	Thermoanaerobaculia	UBA5066	UBA5066	Fen-183	Fen-183 sp003152095	GCA_003152095.1
MBK9140487.1	GAX62881.1	MAG: hypothetical protein IPM17_17295 [Verrucomicrobia bacterium]	690	655	698	1.01159	1.06565	8	690	41	655	28.9	2.25e-41	171	Bacteria	Verrucomicrobiota	Verrucomicrobiae	Pedosphaerales	J093	JADJWF01	JADJWF01 sp016716505	GCA_016716505.1
MBM4017978.1	GAX62881.1	hypothetical protein FJ288_06550 [Planctomycetes bacterium]	690	647	525	0.76087	0.811437	196	690	205	647	29.1	2.06e-41	171	Bacteria	Planctomycetota	Phycisphaerae	FEN-1346	FEN-1346	VGYT01	VGYT01 sp016872895	GCA_016872895.1
CAIRXZ010000028.1_9	GAX62881.1	# 6168 # 8009 # 1 # ID=28_9;partial=00;start_type=ATG;rbs_motif=GGAG/GAGG;rbs_spacer=5-10bp;gc_cont=0.656	690	614	501	0.726087	0.815961	208	690	194	613	27.1	1.02e-41	171	Bacteria	Acidobacteriota	Acidobacteriae	Bryobacterales	Bryobacteraceae	BOG-224	BOG-224 sp903882645	GCA_903882645.1
CAIQXC010000613.1_2	GAX62881.1	# 3006 # 4811 # -1 # ID=613_2;partial=00;start_type=ATG;rbs_motif=None;rbs_spacer=None;gc_cont=0.633	690	602	478	0.692754	0.79402	217	690	208	601	26.8	2.2e-41	170	Bacteria	Verrucomicrobiota	Verrucomicrobiae	Verrucomicrobiales	Akkermansiaceae	Luteolibacter	Luteolibacter sp903875675	GCA_903875675.1
NPU98099.1	GAX62881.1	beta-propeller fold lactonase family protein [Candidatus Omnitrophica bacterium]	690	945	498	0.721739	0.526984	207	690	528	945	27.3	1.71e-40	170	Bacteria	OLB16	OLB16	SURF-12	SURF-12	JABLXU01	JABLXU01 sp013177805	GCA_013177805.1
MBN1142786.1	GAX62881.1	beta-propeller fold lactonase family protein [Bacteroidales bacterium]	690	680	503	0.728986	0.739706	205	690	238	659	26.6	3.96e-41	170	Bacteria	Bacteroidota	Bacteroidia	Bacteroidales	UBA10428	UBA5072	UBA5072 sp016926375	GCA_016926375.1
MBA4149874.1	GAX62881.1	beta-propeller fold lactonase family protein [Verrucomicrobia bacterium]	690	629	515	0.746377	0.81876	196	690	198	629	29.3	7.72e-41	169	Bacteria	Verrucomicrobiota	Verrucomicrobiae	Pedosphaerales	JACDHS01	JACDHS01	JACDHS01 sp013820875	GCA_013820875.1
MBI4582744.1	GAX62881.1	beta-propeller fold lactonase family protein [Planctomycetes bacterium]	690	607	494	0.715942	0.813839	201	690	199	607	28.5	3.19e-41	169	Bacteria	Planctomycetota	UBA8108	UBA8108	JACQVS01	JACQVS01	JACQVS01 sp016209605	GCA_016209605.1
MBM3839451.1	GAX62881.1	hypothetical protein FJ398_16065 [Verrucomicrobia bacterium]	690	569	572	0.828986	1.00527	147	690	82	569	27.6	2.59e-41	169	Bacteria	Verrucomicrobiota	Verrucomicrobiae	Pedosphaerales	SIBE01	VHCZ01	VHCZ01 sp016871535	GCA_016871535.1
MBE0537996.1	GAX62881.1	beta-propeller fold lactonase family protein [Phycisphaerae bacterium]	690	613	504	0.730435	0.822186	196	690	190	613	28.4	3.44e-41	169	Bacteria	Planctomycetota	Phycisphaerae	Sedimentisphaerales	Anaerohalosphaeraceae	JACZKQ01	JACZKQ01 sp014859965	GCA_014859965.1
PMSS01000162.1_2	GAX62881.1	# 206 # 2098 # -1 # ID=256_2;partial=00;start_type=ATG;rbs_motif=AGGAG;rbs_spacer=5-10bp;gc_cont=0.610	690	631	505	0.731884	0.800317	196	688	205	628	27.9	4.29e-41	169	Bacteria	Acidobacteriota	Acidobacteriae	Acidobacteriales	Acidobacteriaceae	Palsa-343	Palsa-343 sp003167515	GCA_003167515.1
NOZ75585.1	GAX62881.1	MAG: beta-propeller fold lactonase family protein [FCB group bacterium]	690	964	502	0.727536	0.520747	206	690	546	964	27.9	3.19e-40	169	Bacteria	Marinisomatota	Marinisomatia	Marinisomatales	J089	J089	J089 sp013152835	GCA_013152835.1
CAIKDP010000063.1_6	GAX62881.1	# 8616 # 10397 # -1 # ID=63_6;partial=00;start_type=ATG;rbs_motif=None;rbs_spacer=None;gc_cont=0.640	690	594	478	0.692754	0.804714	215	690	198	593	27.6	3.66e-41	169	Bacteria	Verrucomicrobiota	Verrucomicrobiae	Verrucomicrobiales	Akkermansiaceae	Luteolibacter	Luteolibacter sp903826205	GCA_903826205.1
MBI2470738.1	SOH05199.1	heme transporter CcmC, partial [Planctomycetes bacterium]	341	95	95	0.278592	1	247	341	1	95	85.3	3.06e-49	169	Bacteria	Planctomycetota	Brocadiae	Brocadiales	Brocadiaceae	XYD2-FULL-41-16	XYD2-FULL-41-16 sp016188675	GCA_016188675.1
MBN2476337.1	GAX62881.1	MAG: beta-propeller fold lactonase family protein [Pirellulales bacterium]	690	969	499	0.723188	0.514964	206	690	550	969	28.1	3.22e-40	169	Bacteria	Planctomycetota	Planctomycetia	Pirellulales	Thermoguttaceae	JAFGRD01	JAFGRD01 sp016935315	GCA_016935315.1
SLAV01000309.1_25	GAX62881.1	# 25420 # 27111 # 1 # ID=113_25;partial=00;start_type=ATG;rbs_motif=None;rbs_spacer=None;gc_cont=0.653	690	564	480	0.695652	0.851064	215	690	168	563	28.5	3.28e-41	169	Bacteria	Verrucomicrobiota	Verrucomicrobiae	Verrucomicrobiales	Akkermansiaceae	Luteolibacter	Luteolibacter sp007126655	GCA_007126655.1
NQU53355.1	GAX62881.1	beta-propeller fold lactonase family protein [Bacteroidetes bacterium]	690	675	493	0.714493	0.73037	210	690	240	656	27.2	1.27e-40	169	Bacteria	Bacteroidota	Bacteroidia	Bacteroidales	Prolixibacteraceae	Draconibacterium	Draconibacterium sp013203755	GCA_013203755.1
MBS1876570.1	GAX62881.1	beta-propeller fold lactonase family protein [Acidobacteria bacterium]	690	617	506	0.733333	0.820097	196	690	189	617	26.1	9.09e-41	168	Bacteria	Acidobacteriota	Acidobacteriae	Bryobacterales	Bryobacteraceae	TMP-7	TMP-7 sp018268715	GCA_018268715.1
CAIYOY010000299.1_8	GAX62881.1	# 11453 # 13321 # 1 # ID=299_8;partial=00;start_type=ATG;rbs_motif=None;rbs_spacer=None;gc_cont=0.578	690	623	511	0.74058	0.820225	196	690	192	622	29.5	9.77e-41	168	Bacteria	Verrucomicrobiota	Verrucomicrobiae	Pedosphaerales	Palsa-1400	CAIYOY01	CAIYOY01 sp903927905	GCA_903927905.1
MBN1673297.1	GAX62881.1	hypothetical protein JXR37_19785 [Kiritimatiellae bacterium]	690	644	737	1.06812	1.14441	1	690	1	644	28.1	1.24e-40	168	Bacteria	Verrucomicrobiota	Kiritimatiellae	JAFGHX01	JAFGHX01	JAFGHX01	JAFGHX01 sp016929905	GCA_016929905.1
MBG0857854.1	GAX62881.1	hypothetical protein IQL11_00015 [Bacteroidales bacterium]	690	675	499	0.723188	0.739259	205	690	237	658	28.3	2.33e-40	168	Bacteria	Bacteroidota	Bacteroidia	Bacteroidales	VadinHA17	LD21	LD21 sp015712185	GCA_015712185.1
JADGPT010000008.1_14	GAX62881.1	# 17401 # 19434 # -1 # ID=201_14;partial=00;start_type=ATG;rbs_motif=AAT;rbs_spacer=4bp;gc_cont=0.399	690	678	511	0.74058	0.753687	196	690	227	657	25.4	1.77e-40	168	Bacteria	Bacteroidota	Bacteroidia	Bacteroidales	VadinHA17	LD21	LD21 sp017882345	GCA_017882345.1
CAIZNN010000237.1_3	GAX62881.1	# 6059 # 7927 # -1 # ID=237_3;partial=00;start_type=TTG;rbs_motif=CCCC;rbs_spacer=5bp;gc_cont=0.671	690	623	480	0.695652	0.770465	215	690	227	622	28.5	3.32e-40	167	Bacteria	Verrucomicrobiota	Verrucomicrobiae	Verrucomicrobiales	Akkermansiaceae	Luteolibacter	Luteolibacter sp903934285	GCA_903934285.1
MBI4875229.1	GAX62881.1	cell surface protein [Acidobacteria bacterium]	690	596	556	0.805797	0.932886	143	690	128	596	27.2	2.38e-40	167	Bacteria	Acidobacteriota	Acidobacteriae	Bryobacterales	Bryobacteraceae	JACQZT01	JACQZT01 sp016213755	GCA_016213755.1
HIQ21382.1	GAX62881.1	TPA: hypothetical protein EYH34_09145 [Planctomycetes bacterium]	690	950	499	0.723188	0.525263	206	690	531	950	27.1	1.78e-39	167	Bacteria	Planctomycetota	Planctomycetia	Pirellulales	Thermoguttaceae	SZUA-1497	SZUA-1497 sp015661985	GCA_015661985.1
CAIVSK010000215.1_3	GAX62881.1	# 8615 # 10420 # 1 # ID=215_3;partial=00;start_type=ATG;rbs_motif=CCC;rbs_spacer=3bp;gc_cont=0.660	690	602	479	0.694203	0.795681	215	690	206	601	27.1	1.89e-40	167	Bacteria	Verrucomicrobiota	Verrucomicrobiae	Verrucomicrobiales	Akkermansiaceae	Luteolibacter	Luteolibacter sp903908495	GCA_903908495.1
MBI5388168.1	GAX62881.1	cell surface protein [Verrucomicrobia bacterium]	690	626	505	0.731884	0.806709	196	690	202	626	28.5	1.87e-40	167	Bacteria	Verrucomicrobiota	Verrucomicrobiae	Pedosphaerales	JACRJZ01	JACRJZ01	JACRJZ01 sp016219875	GCA_016219875.1
MBN2369548.1	GAX62881.1	MAG: beta-propeller fold lactonase family protein [Vicinamibacteria bacterium]	690	978	679	0.984058	0.694274	35	690	386	978	31.5	2.51e-39	167	Bacteria	Acidobacteriota	Vicinamibacteria	Fen-336	Fen-336	JAFGSN01	JAFGSN01 sp016934575	GCA_016934575.1
RKY59345.1	GAX62881.1	hypothetical protein DRP94_03845 [Candidatus Latescibacteria bacterium]	690	675	542	0.785507	0.802963	196	690	212	675	26.2	4.27e-40	167	Bacteria	Latescibacterota	4484-107	B68-G9	B68-G9	B68-G9	B68-G9 sp003645885	GCA_003645885.1
PJA05525.1	GAX62881.1	hypothetical protein COX71_06280 [Flavobacteriales bacterium CG_4_10_14_0_2_um_filter_35_18]	690	687	485	0.702899	0.705968	218	690	250	656	26.8	3.53e-40	167	Bacteria	Bacteroidota	Bacteroidia	Flavobacteriales	Flavobacteriaceae	CG1-02-35-72	CG1-02-35-72 sp002793215	GCA_002793215.1
DGOU01000237.1_13	GAX62881.1	# 22892 # 24910 # 1 # ID=100_13;partial=00;start_type=ATG;rbs_motif=TAA;rbs_spacer=3bp;gc_cont=0.314	690	673	507	0.734783	0.753343	196	690	227	655	26	4.19e-40	167	Bacteria	Bacteroidota	Bacteroidia	Flavobacteriales	Flavobacteriaceae	Lutibacter	Lutibacter sp002390165	GCA_002390165.1
NOZ24067.1	GAX62881.1	c-type cytochrome [Planctomycetes bacterium]	690	475	527	0.763768	1.10947	191	690	27	475	26.9	3.59e-41	167	Bacteria	Planctomycetota	Brocadiae	JAADGH01	JAADGH01	JAADGH01	JAADGH01 sp013152475	GCA_013152475.1
MBP1597831.1	GAX62881.1	beta-propeller repeat protein [Acidobacteria bacterium]	690	835	487	0.705797	0.583234	224	690	237	646	27.5	1.25e-39	167	Bacteria	Acidobacteriota	UBA6911	UBA6911	UBA6911	JAFNAG01	JAFNAG01 sp017860135	GCA_017860135.1
WOYV01000105.1_14	GAX62881.1	# 24218 # 26254 # 1 # ID=78_14;partial=00;start_type=ATG;rbs_motif=None;rbs_spacer=None;gc_cont=0.423	690	679	499	0.723188	0.734904	205	690	238	659	26.7	1.49e-39	166	Bacteria	Bacteroidota	Bacteroidia	Bacteroidales	Prolixibacteraceae	Draconibacterium	Draconibacterium sp011620585	GCA_011620585.1
PMKM01000038.1_7	GAX62881.1	# 10288 # 12195 # -1 # ID=232_7;partial=00;start_type=ATG;rbs_motif=GGAG/GAGG;rbs_spacer=5-10bp;gc_cont=0.636	690	636	672	0.973913	1.0566	38	690	50	635	31.7	5.23e-40	166	Bacteria	Acidobacteriota	Acidobacteriae	Bryobacterales	Bryobacteraceae	Bog-375	Bog-375 sp003157745	GCA_003157745.1
MCL2742548.1	GAX62881.1	hypothetical protein FWE67_01710 [Planctomycetaceae bacterium]	690	643	524	0.75942	0.81493	196	690	198	643	28.2	1.04e-39	166	Bacteria	Planctomycetota	Planctomycetia	Pirellulales	Thermoguttaceae	WRKP01	WRKP01 sp009783865	GCA_009783865.1
MBI5818879.1	GAX62881.1	c-type cytochrome [Verrucomicrobia bacterium]	690	631	528	0.765217	0.836767	181	690	188	631	27.7	9.11e-40	166	Bacteria	Verrucomicrobiota	Verrucomicrobiae	Palsa-1439	CAIQCK01	CAIQCK01	CAIQCK01 sp016235595	GCA_016235595.1
PKVY01000033.1_14	GAX62881.1	# 18465 # 20339 # 1 # ID=99_14;partial=00;start_type=GTG;rbs_motif=GGAGG;rbs_spacer=5-10bp;gc_cont=0.623	690	625	505	0.731884	0.808	196	688	201	622	28.3	6.27e-40	166	Bacteria	Acidobacteriota	Acidobacteriae	Acidobacteriales	Acidobacteriaceae	Palsa-343	Palsa-343 sp003131625	GCA_003131625.1
CAIMTB010000528.1_14	GAX62881.1	# 21155 # 23110 # -1 # ID=528_14;partial=00;start_type=ATG;rbs_motif=None;rbs_spacer=None;gc_cont=0.672	690	652	675	0.978261	1.03528	40	690	58	651	26.1	8.42e-40	166	Bacteria	Verrucomicrobiota	Verrucomicrobiae	Pedosphaerales	CAIMTB01	CAIMTB01	CAIMTB01 sp903844265	GCA_903844265.1
MBN1344477.1	GAX62881.1	hypothetical protein JXQ73_17440 [Phycisphaerae bacterium]	690	649	501	0.726087	0.771957	218	690	227	649	26.5	8.16e-40	166	Bacteria	Planctomycetota	Phycisphaerae	UBA1845	DSOQ01	JAFGLZ01	JAFGLZ01 sp016927755	GCA_016927755.1
SKKK01000420.1_4	GAX62881.1	# 3255 # 6128 # -1 # ID=206_4;partial=00;start_type=ATG;rbs_motif=GGAGG;rbs_spacer=5-10bp;gc_cont=0.613	690	958	499	0.723188	0.520877	206	690	538	957	26.9	4.33e-39	166	Bacteria	Planctomycetota	Planctomycetia	Pirellulales	Pirellulaceae	SKKK01	SKKK01 sp007121535	GCA_007121535.1
CAJQNF010000059.1_23	GAX62881.1	# 27348 # 29381 # -1 # ID=59_23;partial=00;start_type=ATG;rbs_motif=TAAA;rbs_spacer=12bp;gc_cont=0.406	690	678	493	0.714493	0.727139	210	690	240	656	26.4	1.09e-39	166	Bacteria	Bacteroidota	Bacteroidia	Flavobacteriales	Flavobacteriaceae	QNYL01	QNYL01 sp905479625	GCA_905479625.1
MBN2592116.1	GAX62881.1	c-type cytochrome [Sedimentisphaerales bacterium]	690	630	495	0.717391	0.785714	215	687	214	627	26.7	4.89e-40	166	Bacteria	Planctomycetota	Phycisphaerae	Sedimentisphaerales	SG8-4	JAFGPJ01	JAFGPJ01 sp016936275	GCA_016936275.1
SLMF01000591.1_2	GAX62881.1	# 571 # 3432 # 1 # ID=194_2;partial=00;start_type=GTG;rbs_motif=GGAG/GAGG;rbs_spacer=5-10bp;gc_cont=0.657	690	954	547	0.792754	0.573375	169	690	492	953	26.9	4.3e-39	166	Bacteria	Planctomycetota	Planctomycetia	Pirellulales	Pirellulaceae	SLMF01	SLMF01 sp007133715	GCA_007133715.1
MBI2435437.1	GAX62881.1	c-type cytochrome [Candidatus Hydrogenedentes bacterium]	690	602	604	0.875362	1.00332	141	690	85	602	26.7	8.78e-40	165	Bacteria	Hydrogenedentota	Hydrogenedentia	Hydrogenedentiales	JACPGD01	JACPGD01	JACPGD01 sp016182645	GCA_016182645.1
MBN2131453.1	GAX62881.1	beta-propeller fold lactonase family protein [Sedimentisphaerales bacterium]	690	952	499	0.723188	0.52416	206	690	533	952	27.5	7.65e-39	165	Bacteria	Planctomycetota	Phycisphaerae	Sedimentisphaerales	SG8-4	PLanc-01	PLanc-01 sp016932895	GCA_016932895.1
PLZQ01000284.1_3	GAX62881.1	# 3682 # 5613 # -1 # ID=547_3;partial=00;start_type=TTG;rbs_motif=None;rbs_spacer=None;gc_cont=0.656	690	644	517	0.749275	0.802795	196	690	197	643	28.6	1.93e-39	165	Bacteria	Verrucomicrobiota	Verrucomicrobiae	Pedosphaerales	UBA8199	PALSA-1440	PALSA-1440 sp003152225	GCA_003152225.1
MBK9390660.1	GAX62881.1	MAG: hypothetical protein IPN68_10835 [Bacteroidetes bacterium]	690	674	489	0.708696	0.725519	218	690	247	655	26.6	2.59e-39	165	Bacteria	Bacteroidota	Bacteroidia	Bacteroidales	VadinHA17	LD21	LD21 sp016718875	GCA_016718875.1
MBN2506845.1	GAX62881.1	c-type cytochrome [Verrucomicrobia bacterium]	690	635	554	0.802899	0.872441	170	690	170	635	27.3	1.75e-39	165	Bacteria	Verrucomicrobiota	Verrucomicrobiae	Pedosphaerales	JAFGQR01	JAFGQR01	JAFGQR01 sp016935555	GCA_016935555.1
MBL7187052.1	GAX62881.1	c-type cytochrome [Phycisphaerae bacterium]	690	625	509	0.737681	0.8144	196	690	201	625	27.9	2.88e-39	164	Bacteria	Planctomycetota	Phycisphaerae	Sedimentisphaerales	SG8-4	SG8-4	SG8-4 sp016782865	GCA_016782865.1
JADGNR010000012.1_14	GAX62881.1	# 17719 # 19557 # -1 # ID=65_14;partial=00;start_type=ATG;rbs_motif=GGA/GAG/AGG;rbs_spacer=5-10bp;gc_cont=0.666	690	613	490	0.710145	0.799347	217	690	205	612	28.6	1.85e-39	164	Bacteria	Acidobacteriota	Acidobacteriae	Bryobacterales	Bryobacteraceae	JADGNR01	JADGNR01 sp017883415	GCA_017883415.1
PIU95229.1	GAX62881.1	cell surface protein [Armatimonadetes bacterium CG06_land_8_20_14_3_00_66_21]	690	619	478	0.692754	0.772213	216	690	220	619	29.7	1.98e-39	164	Bacteria	Armatimonadota	Abditibacteria	CG2-30-66-41	CG2-30-66-41	CG2-30-66-41	CG2-30-66-41 sp002779825	GCA_002779825.1
NUN94625.1	GAX62881.1	c-type cytochrome [Candidatus Omnitrophica bacterium]	690	610	526	0.762319	0.862295	177	690	174	610	28.3	1.78e-39	164	Bacteria	OLB16	OLB16	OLB16	OLB16	JABWAZ01	JABWAZ01 sp013360775	GCA_013360775.1
MBN1127003.1	GAX62881.1	beta-propeller fold lactonase family protein [Sedimentisphaerales bacterium]	690	613	506	0.733333	0.825449	196	690	190	613	27.7	3.4e-39	164	Bacteria	Planctomycetota	Phycisphaerae	Sedimentisphaerales	Anaerohalosphaeraceae	JAFGGE01	JAFGGE01 sp016926155	GCA_016926155.1
KPK44834.1	GAX62881.1	hypothetical protein AMJ65_01930 [Phycisphaerae bacterium SG8_4]	690	959	508	0.736232	0.529718	196	690	531	959	26.6	2.47e-38	164	Bacteria	Planctomycetota	Phycisphaerae	Sedimentisphaerales	SG8-4	SG8-4	SG8-4 sp001303465	GCA_001303465.1
NLH17174.1	GAX62881.1	hypothetical protein GX455_11400 [Phycisphaerae bacterium]	690	488	564	0.817391	1.15574	147	690	6	488	25.2	5.55e-40	164	Bacteria	Planctomycetota	Phycisphaerae	Sedimentisphaerales	Anaerohalosphaeraceae	FEN-1350	FEN-1350 sp012517095	GCA_012517095.1
TKJ37864.1	GAX62881.1	hypothetical protein CEE38_07305 [Planctomycetes bacterium B3_Pla]	690	959	509	0.737681	0.530761	196	690	531	959	26.9	1.39e-38	164	Bacteria	Planctomycetota	Phycisphaerae	Sedimentisphaerales	SG8-4	SG8-4	SG8-4 sp005223045	GCA_005223045.1
MBI5388012.1	GAX62881.1	c-type cytochrome [Verrucomicrobia bacterium]	690	622	717	1.03913	1.15273	7	690	4	622	28.6	3.77e-39	164	Bacteria	Verrucomicrobiota	Verrucomicrobiae	Pedosphaerales	JACRJZ01	JACRJZ01	JACRJZ01 sp016219875	GCA_016219875.1
MBP7949746.1	GAX62881.1	hypothetical protein KA004_08830 [Verrucomicrobiales bacterium]	690	619	511	0.74058	0.825525	196	690	187	619	27.6	3.65e-39	164	Bacteria	Verrucomicrobiota	Verrucomicrobiae	Verrucomicrobiales	V1-33	JAGNEJ01	JAGNEJ01 sp018003315	GCA_018003315.1
MBM4062823.1	GAX62881.1	hypothetical protein FJ265_17270 [Planctomycetes bacterium]	690	637	659	0.955072	1.03454	40	690	75	637	31.9	2.42e-39	164	Bacteria	Planctomycetota	UBA1135	UBA2386	UBA2386	VGXW01	VGXW01 sp016873195	GCA_016873195.1
MBI5686952.1	GAX62881.1	c-type cytochrome [Verrucomicrobia bacterium]	690	629	528	0.765217	0.839428	181	690	186	629	27.5	4.08e-39	164	Bacteria	Verrucomicrobiota	Verrucomicrobiae	Palsa-1439	CAIQCK01	CAIQCK01	CAIQCK01 sp016222825	GCA_016222825.1
MBE0542643.1	GAX62881.1	beta-propeller fold lactonase family protein [Verrucomicrobia bacterium]	690	632	522	0.756522	0.825949	189	690	189	632	27.8	5.71e-39	163	Bacteria	Verrucomicrobiota	Verrucomicrobiae	Pedosphaerales	UBA11358	WYBW01	WYBW01 sp014860005	GCA_014860005.1
RPI23912.1	GAX62881.1	hypothetical protein EHM61_18575, partial [Acidobacteria bacterium]	690	532	542	0.785507	1.0188	169	690	71	532	26.6	2.12e-39	163	Bacteria	Acidobacteriota	UBA6911	RPQK01	RPQK01	RPQK01	RPQK01 sp003819755	GCA_003819755.1
RME93974.1	GAX62881.1	hypothetical protein D6766_07045 [Verrucomicrobia bacterium]	690	488	505	0.731884	1.03484	199	690	63	488	26.1	7.58e-40	163	Bacteria	Verrucomicrobiota	Verrucomicrobiae	Pedosphaerales	J093	J093	J093 sp003695015	GCA_003695015.1
NLH72741.1	GAX62881.1	beta-propeller fold lactonase family protein [Verrucomicrobia bacterium]	690	956	499	0.723188	0.521967	206	690	537	956	26.7	4.39e-38	163	Bacteria	Verrucomicrobiota	Verrucomicrobiae	Pedosphaerales	J093	JAAYVR01	JAAYVR01 sp012517065	GCA_012517065.1
MBI4875149.1	GAX62881.1	cell surface protein [Acidobacteria bacterium]	690	610	659	0.955072	1.08033	40	690	112	610	25.5	6.05e-39	163	Bacteria	Acidobacteriota	Acidobacteriae	Bryobacterales	Bryobacteraceae	JACQZT01	JACQZT01 sp016213755	GCA_016213755.1
MBE7501122.1	GAX62881.1	beta-propeller fold lactonase family protein [Verrucomicrobiales bacterium]	690	956	509	0.737681	0.532427	196	690	528	956	27.5	4.39e-38	163	Bacteria	Verrucomicrobiota	Verrucomicrobiae	Pedosphaerales	J093	DSVZ01	DSVZ01 sp015075445	GCA_015075445.1
MBI2470068.1	SOH05199.1	heme transporter CcmC, partial [Planctomycetes bacterium]	341	95	95	0.278592	1	247	341	1	95	82.1	7.66e-47	163	Bacteria	Planctomycetota	Brocadiae	Brocadiales	Brocadiaceae	XYD2-FULL-41-16	XYD2-FULL-41-16 sp016188675	GCA_016188675.1
MBP7637795.1	GAX62881.1	c-type cytochrome [Kiritimatiellae bacterium]	690	634	520	0.753623	0.820189	188	690	195	634	26.9	1.07e-38	162	Bacteria	Verrucomicrobiota	Kiritimatiellae	RFP12	UBA1067	DUPH01	DUPH01 sp017999015	GCA_017999015.1
MBT3200508.1	GAX62881.1	c-type cytochrome [Phycisphaerales bacterium]	690	626	473	0.685507	0.755591	218	687	232	623	28.5	1.33e-38	162	Bacteria	Planctomycetota	Phycisphaerae	SM23-33	SM23-33	BS750m-G57	BS750m-G57 sp018645065	GCA_018645065.1
CAITZM010000176.1_23	GAX62881.1	# 26530 # 28368 # -1 # ID=176_23;partial=00;start_type=ATG;rbs_motif=None;rbs_spacer=None;gc_cont=0.669	690	613	561	0.813043	0.915171	147	690	136	612	27.3	8.49e-39	162	Bacteria	Verrucomicrobiota	Kiritimatiellae	LD1-PB3	CAIQIC01	DP16D-bin41	DP16D-bin41 sp903896925	GCA_903896925.1
CAIPEB010000336.1_15	GAX62881.1	# 34982 # 37861 # 1 # ID=336_15;partial=00;start_type=ATG;rbs_motif=GGAG/GAGG;rbs_spacer=5-10bp;gc_cont=0.606	690	960	499	0.723188	0.519792	206	690	540	959	28.5	1.05e-37	162	Bacteria	Planctomycetota	Planctomycetia	Pirellulales	Pirellulaceae	CAIPEB01	CAIPEB01 sp903863885	GCA_903863885.1
NIV70943.1	GAX62881.1	cell surface protein [Phycisphaerae bacterium]	690	627	576	0.834783	0.91866	147	687	137	624	26.7	1.82e-38	162	Bacteria	Planctomycetota	Phycisphaerae	Sedimentisphaerales	SG8-4	CS2-K091	CS2-K091 sp011776225	GCA_011776225.1
SKOZ01000001.1_23	GAX62881.1	# 35566 # 38421 # 1 # ID=2_23;partial=00;start_type=ATG;rbs_motif=GGA/GAG/AGG;rbs_spacer=5-10bp;gc_cont=0.677	690	952	543	0.786957	0.570378	169	690	490	951	26.7	7.79e-38	162	Bacteria	Planctomycetota	Planctomycetia	Pirellulales	Thermoguttaceae	SKOZ01	SKOZ01 sp007119795	GCA_007119795.1
NUQ65499.1	GAX62881.1	MAG: beta-propeller fold lactonase family protein [Pirellulales bacterium]	690	955	508	0.736232	0.531937	196	690	527	955	27.2	1.05e-37	162	Bacteria	Planctomycetota	Planctomycetia	Pirellulales	Thermoguttaceae	JABWBD01	JABWBD01 sp013360685	GCA_013360685.1
MBN2563738.1	GAX62881.1	beta-propeller fold lactonase family protein [Phycisphaerae bacterium]	690	995	530	0.768116	0.532663	196	690	544	995	27.9	8.34e-38	162	Bacteria	Planctomycetota	Phycisphaerae	UBA1845	UTPLA1	JAFGQA01	JAFGQA01 sp016935885	GCA_016935885.1
DBTV01000033.1_41	GAX62881.1	# 69603 # 71540 # 1 # ID=29_41;partial=00;start_type=ATG;rbs_motif=AGGA;rbs_spacer=5-10bp;gc_cont=0.611	690	646	515	0.746377	0.797214	196	690	221	645	28.5	1.21e-38	162	Bacteria	Acidobacteriota	Acidobacteriae	Acidobacteriales	Acidobacteriaceae	Terracidiphilus	Terracidiphilus sp002307235	GCA_002307235.1
MBN1819028.1	GAX62881.1	c-type cytochrome [Sedimentisphaerales bacterium]	690	614	486	0.704348	0.791531	215	690	211	614	27.8	1.58e-38	162	Bacteria	Planctomycetota	Phycisphaerae	Sedimentisphaerales	Anaerohalosphaeraceae	JAFGGE01	JAFGGE01 sp016930745	GCA_016930745.1
MBM4000610.1	GAX62881.1	c-type cytochrome [Planctomycetes bacterium]	690	641	557	0.807246	0.868955	170	690	168	641	25.9	1.15e-38	162	Bacteria	Planctomycetota	Planctomycetia	Pirellulales	Pirellulaceae	VGZC01	VGZC01 sp016872725	GCA_016872725.1
DCFV01000056.1_22	GAX62881.1	# 21603 # 23510 # -1 # ID=50_22;partial=00;start_type=GTG;rbs_motif=GGAGG;rbs_spacer=5-10bp;gc_cont=0.613	690	636	505	0.731884	0.794025	196	688	210	633	27.3	3.67e-38	161	Bacteria	Acidobacteriota	Acidobacteriae	Acidobacteriales	Acidobacteriaceae	Terracidiphilus	Terracidiphilus sp002314435	GCA_002314435.1
PLKY01000096.1_6	GAX62881.1	# 8216 # 10009 # -1 # ID=360_6;partial=00;start_type=GTG;rbs_motif=GGA/GAG/AGG;rbs_spacer=5-10bp;gc_cont=0.591	690	598	505	0.731884	0.844482	196	688	172	595	26.7	2.41e-38	161	Bacteria	Acidobacteriota	Acidobacteriae	Acidobacteriales	Acidobacteriaceae	Terracidiphilus	Terracidiphilus sp003140785	GCA_003140785.1
HIJ71584.1	GAX62881.1	TPA: c-type cytochrome [Planctomycetes bacterium]	690	619	522	0.756522	0.843296	179	687	187	616	26.8	2.26e-38	161	Bacteria	Planctomycetota	Phycisphaerae	Sedimentisphaerales	Anaerohalosphaeraceae	QNBT01	QNBT01 sp013349435	GCA_013349435.1
MBI5364717.1	GAX62881.1	beta-propeller fold lactonase family protein [Planctomycetes bacterium]	690	789	493	0.714493	0.624842	218	690	355	789	27.8	1.13e-37	161	Bacteria	Planctomycetota	UBA1135	UBA1135	GCA-002686595	JADJNY01	JADJNY01 sp016220035	GCA_016220035.1
PTY02816.1	GAX62881.1	hypothetical protein DB347_23000 [Opitutaceae bacterium EW11]	690	820	540	0.782609	0.658537	170	690	360	820	28	1.3e-37	161	Bacteria	Verrucomicrobiota	Verrucomicrobiae	Opitutales	Opitutaceae	EW11	EW11 sp003054665	GCA_003054665.1
PWNM01000604.1_4	GAX62881.1	# 2437 # 4233 # -1 # ID=265_4;partial=00;start_type=ATG;rbs_motif=AGGAGG;rbs_spacer=3-4bp;gc_cont=0.588	690	599	515	0.746377	0.859766	177	687	172	595	25.6	2.44e-38	161	Bacteria	Hydrogenedentota	Hydrogenedentia	Hydrogenedentiales	SLHB01	PWNM01	PWNM01 sp003557825	GCA_003557825.1
OGV59882.1	GAX62881.1	MAG: hypothetical protein A2498_16610 [Lentisphaerae bacterium RIFOXYC12_FULL_60_16]	690	615	544	0.788406	0.884553	170	690	161	615	27.4	2.16e-38	161	Bacteria	Verrucomicrobiota	Kiritimatiellae	UBA8416	YA12-FULL-60-10	YA12-FULL-60-10	YA12-FULL-60-10 sp001803315	GCA_001803315.1
NPV48841.1	GAX62881.1	beta-propeller fold lactonase family protein [Armatimonadetes bacterium]	690	632	469	0.67971	0.742089	226	690	224	632	29.2	3.52e-38	161	Bacteria	Armatimonadota	UBA5377	UBA5377	JABLXH01	JABLXH01	JABLXH01 sp013178155	GCA_013178155.1
MBQ7190402.1	GAX62881.1	c-type cytochrome [Kiritimatiellae bacterium]	690	614	516	0.747826	0.840391	188	690	175	614	27.9	2.14e-38	161	Bacteria	Verrucomicrobiota	Kiritimatiellae	RFP12	UBA1067	RGIG6996	RGIG6996 sp017450695	GCA_017450695.1
NUM52257.1	GAX62881.1	c-type cytochrome [Candidatus Hydrogenedentes bacterium]	690	601	555	0.804348	0.923461	147	690	131	601	27.2	3.39e-38	160	Bacteria	Hydrogenedentota	Hydrogenedentia	Hydrogenedentiales	SLHB01	JABWCD01	JABWCD01 sp013359265	GCA_013359265.1
DHGK01000293.1_9	GAX62881.1	# 13892 # 16768 # 1 # ID=60_9;partial=00;start_type=ATG;rbs_motif=GGAG/GAGG;rbs_spacer=5-10bp;gc_cont=0.699	690	959	538	0.77971	0.561001	176	690	504	958	27	2.51e-37	160	Bacteria	Planctomycetota	UBA8108	UBA8890	UBA8898	UBA8898	UBA8898 sp002402755	GCA_002402755.1
EDY81332.1	GAX62881.1	hypothetical protein VDG1235_950 [Verrucomicrobiae bacterium DG1235]	690	604	489	0.708696	0.809603	204	690	198	604	28.6	3.51e-38	160	Bacteria	Verrucomicrobiota	Verrucomicrobiae	Opitutales	Opitutaceae	Pelagicoccus	Pelagicoccus sp000155695	GCA_000155695.1
NWK54704.1	GAX62881.1	YVTN family beta-propeller repeat-containing protein [Verrucomicrobiaceae bacterium N1E253]	690	610	664	0.962319	1.08852	40	690	38	610	23.9	5.09e-38	160	Bacteria	Verrucomicrobiota	Verrucomicrobiae	Verrucomicrobiales	Akkermansiaceae	UBA985	UBA985 sp013391475	GCA_013391475.1
PMUI01000113.1_11	GAX62881.1	# 15101 # 16978 # 1 # ID=121_11;partial=00;start_type=ATG;rbs_motif=GGAGG;rbs_spacer=5-10bp;gc_cont=0.608	690	626	505	0.731884	0.806709	196	688	201	623	28.1	8.2e-38	160	Bacteria	Acidobacteriota	Acidobacteriae	Acidobacteriales	Acidobacteriaceae	Palsa-343	Palsa-343 sp003166955	GCA_003166955.1
MBI5384205.1	GAX62881.1	hypothetical protein HZA90_05905 [Verrucomicrobia bacterium]	690	655	509	0.737681	0.777099	196	690	228	655	26.1	1.09e-37	160	Bacteria	Verrucomicrobiota	Verrucomicrobiae	Pedosphaerales	JACRJZ01	JACRJZ01	JACRJZ01 sp016219875	GCA_016219875.1
MBI1895151.1	GAX62881.1	cell surface protein [Acidobacteria bacterium]	690	602	555	0.804348	0.921927	149	690	138	602	27	4.64e-38	160	Bacteria	Acidobacteriota	Acidobacteriae	Bryobacterales	Bryobacteraceae	JACMLA01	JACMLA01 sp016178155	GCA_016178155.1
PWVE01000049.1_6	GAX62881.1	# 8328 # 10235 # -1 # ID=14_6;partial=00;start_type=ATG;rbs_motif=GGAGG;rbs_spacer=5-10bp;gc_cont=0.614	690	636	538	0.77971	0.845912	170	690	180	635	28.3	4.97e-38	160	Bacteria	Verrucomicrobiota	Kiritimatiellae	SLAD01	SLAD01	SLLF01	SLLF01 sp003562335	GCA_003562335.1
OQC33409.1	GAX62881.1	Cytochrome c [Verrucomicrobia bacterium ADurb.Bin070]	690	634	515	0.746377	0.812303	188	690	195	634	27.4	8.91e-38	160	Bacteria	Verrucomicrobiota	Kiritimatiellae	RFP12	UBA1067	DUPH01	DUPH01 sp002071025	GCA_002071025.1
MBI4659769.1	GAX62881.1	beta-propeller fold lactonase family protein [Verrucomicrobia bacterium]	690	629	513	0.743478	0.81558	196	690	198	629	27.9	4.62e-38	160	Bacteria	Verrucomicrobiota	Verrucomicrobiae	Pedosphaerales	SIBE01	VHCZ01	VHCZ01 sp016209525	GCA_016209525.1
CAILAC010000016.1_23	GAX62881.1	# 27512 # 29431 # -1 # ID=16_23;partial=00;start_type=ATG;rbs_motif=GGAG/GAGG;rbs_spacer=5-10bp;gc_cont=0.538	690	640	505	0.731884	0.789062	196	688	215	637	27.7	5.18e-38	160	Bacteria	Acidobacteriota	Acidobacteriae	Acidobacteriales	Acidobacteriaceae	CAIVDV01	CAIVDV01 sp903832055	GCA_903832055.1
MBI2948006.1	GAX62881.1	hypothetical protein HYY23_10180 [Verrucomicrobia bacterium]	690	655	671	0.972464	1.02443	33	690	61	655	28.9	5.99e-38	160	Bacteria	Verrucomicrobiota	Verrucomicrobiae	Pedosphaerales	SIBE01	VHCZ01	VHCZ01 sp016190065	GCA_016190065.1
CAINLR010000065.1_11	GAX62881.1	# 16605 # 18524 # -1 # ID=65_11;partial=00;start_type=ATG;rbs_motif=None;rbs_spacer=None;gc_cont=0.611	690	640	513	0.743478	0.801562	196	690	206	639	27.1	1.73e-37	159	Bacteria	Verrucomicrobiota	Verrucomicrobiae	Pedosphaerales	UBA11358	UBA11358	UBA11358 sp903850425	GCA_903850425.1
RJP28502.1	GAX62881.1	DUF1513 domain-containing protein [Candidatus Omnitrophica bacterium]	690	950	499	0.723188	0.525263	196	690	523	950	27.1	5.88e-37	159	Bacteria	OLB16	OLB16	SURF-12	SURF-12	SURF-12	SURF-12 sp003598175	GCA_003598175.1
MAG58968.1	GAX62881.1	hypothetical protein CMJ83_21990 [Planctomycetes bacterium]	690	637	502	0.727536	0.788069	215	690	214	637	27.5	1.68e-37	159	Bacteria	Planctomycetota	GCA-002687715	GCA-002687715	GCA-002687715	GCA-2687715	GCA-2687715 sp002687715	GCA_002687715.1
CAIXFN010000005.1_84	GAX62881.1	# 117956 # 119923 # 1 # ID=5_84;partial=00;start_type=ATG;rbs_motif=None;rbs_spacer=None;gc_cont=0.631	690	656	704	1.02029	1.07317	14	690	44	655	27.1	2.01e-37	159	Bacteria	Verrucomicrobiota	Verrucomicrobiae	Pedosphaerales	Pedosphaeraceae	CAIXFN01	CAIXFN01 sp903918755	GCA_903918755.1
PLEM01000151.1_15	GAX62881.1	# 14502 # 17318 # 1 # ID=66_15;partial=00;start_type=ATG;rbs_motif=GGA/GAG/AGG;rbs_spacer=5-10bp;gc_cont=0.667	690	939	498	0.721739	0.530351	207	690	520	938	27.1	1.03e-36	159	Bacteria	Acidobacteriota	Acidobacteriae	Bryobacterales	Bryobacteraceae	Fen-330	Fen-330 sp003137035	GCA_003137035.1
MBI4904780.1	GAX62881.1	cell surface protein [Acidobacteria bacterium]	690	584	555	0.804348	0.950342	147	690	118	584	26.8	6.88e-38	159	Bacteria	Acidobacteriota	Acidobacteriae	Bryobacterales	Bryobacteraceae	CADEFT01	CADEFT01 sp016213775	GCA_016213775.1
QNN24384.1	GAX62881.1	c-type cytochrome [Planctomycetales bacterium ZRK34]	690	604	498	0.721739	0.824503	196	690	190	604	27.5	1.6e-37	159	Bacteria	Planctomycetota	Phycisphaerae	Phycisphaerales	Zrk34	Zrk34	Zrk34 sp014873095	GCA_014873095.1
CAIMTB010000570.1_1	GAX62881.1	# 149 # 2059 # -1 # ID=570_1;partial=00;start_type=ATG;rbs_motif=None;rbs_spacer=None;gc_cont=0.665	690	637	703	1.01884	1.10361	15	690	17	636	24.3	1.68e-37	159	Bacteria	Verrucomicrobiota	Verrucomicrobiae	Pedosphaerales	CAIMTB01	CAIMTB01	CAIMTB01 sp903844265	GCA_903844265.1
JAATGG010000105.1_27	GAX62881.1	# 33709 # 35613 # 1 # ID=90_27;partial=00;start_type=ATG;rbs_motif=AGGAG;rbs_spacer=5-10bp;gc_cont=0.590	690	635	504	0.730435	0.793701	196	688	210	632	27	3.01e-37	158	Bacteria	Acidobacteriota	Acidobacteriae	Acidobacteriales	Acidobacteriaceae	Terracidiphilus	Terracidiphilus sp015654835	GCA_015654835.1
DLMI01000162.1_70	GAX62881.1	# 70066 # 72237 # -1 # ID=176_70;partial=00;start_type=ATG;rbs_motif=GGAGG;rbs_spacer=5-10bp;gc_cont=0.584	690	724	510	0.73913	0.70442	202	690	293	723	26.3	8.34e-37	158	Bacteria	Acidobacteriota	Acidobacteriae	UBA7540	UBA7540	UBA7540	UBA7540 sp002478145	GCA_002478145.1
MBD3376874.1	GAX62881.1	c-type cytochrome [candidate division KSB1 bacterium]	690	624	583	0.844928	0.934295	147	690	125	624	26.9	3.64e-37	158	Bacteria	KSB1	UBA2214	UBA2214	WJMF01	WJME01	WJME01 sp014728115	GCA_014728115.1
MAE61034.1	GAX62881.1	hypothetical protein CMJ49_06725 [Planctomycetaceae bacterium]	690	638	489	0.708696	0.766458	204	690	230	638	27	4.19e-37	158	Bacteria	Planctomycetota	Phycisphaerae	Phycisphaerales	Zrk34	GCA-2685935	GCA-2685935 sp002685935	GCA_002685935.1
MBI3683143.1	GAX62881.1	c-type cytochrome [Acidobacteria bacterium]	690	610	478	0.692754	0.783607	215	690	220	610	28	3.14e-37	158	Bacteria	Acidobacteriota	Acidobacteriae	Bryobacterales	Bryobacteraceae	CADEFT01	CADEFT01 sp016201205	GCA_016201205.1
MBN1343041.1	GAX62881.1	c-type cytochrome [Phycisphaerae bacterium]	690	609	511	0.74058	0.83908	185	687	187	606	26.8	3.1e-37	158	Bacteria	Planctomycetota	Phycisphaerae	UBA1845	DSOQ01	JAFGLZ01	JAFGLZ01 sp016927755	GCA_016927755.1
CAIJFT010000414.1_38	GAX62881.1	# 49546 # 51423 # -1 # ID=414_38;partial=00;start_type=TTG;rbs_motif=CCC;rbs_spacer=3bp;gc_cont=0.683	690	626	546	0.791304	0.872204	170	690	162	625	27.5	3.72e-37	158	Bacteria	Verrucomicrobiota	Verrucomicrobiae	Opitutales	Opitutaceae	ER46	ER46 sp903820035	GCA_903820035.1
CAIZGN010000494.1_1	GAX62881.1	# 3 # 1619 # 1 # ID=494_1;partial=10;start_type=Edge;rbs_motif=None;rbs_spacer=None;gc_cont=0.585	690	539	505	0.731884	0.93692	196	690	116	538	27.9	1.29e-37	158	Bacteria	Hydrogenedentota	Hydrogenedentia	Hydrogenedentiales	CAIZGN01	CAIZGN01	CAIZGN01 sp903932505	GCA_903932505.1
MBT7847992.1	GAX62881.1	MAG: c-type cytochrome [Lentisphaerae bacterium]	690	606	487	0.705797	0.80363	215	687	204	603	28.7	2.22e-37	158	Bacteria	Verrucomicrobiota	Lentisphaeria	UBA1407	JABHEG01	JABHEG01	JABHEG01 sp018676675	GCA_018676675.1
SKQZ01000439.1_3	GAX62881.1	# 4234 # 6066 # 1 # ID=378_3;partial=00;start_type=ATG;rbs_motif=AGGAG;rbs_spacer=5-10bp;gc_cont=0.595	690	611	485	0.702899	0.793781	215	690	209	610	28.5	2.34e-37	158	Bacteria	Hydrogenedentota	Hydrogenedentia	Hydrogenedentiales	CAITNO01	SLFT01	SLFT01 sp007118765	GCA_007118765.1
MBI2506117.1	GAX62881.1	beta-propeller fold lactonase family protein [Candidatus Latescibacteria bacterium]	690	642	512	0.742029	0.797508	196	688	206	640	26.6	4.35e-37	158	Bacteria	Latescibacterota	UBA2968	UBA8231	UBA8231	SICG01	SICG01 sp016187725	GCA_016187725.1
JADGNO010000143.1_24	GAX62881.1	# 31372 # 33312 # 1 # ID=317_24;partial=00;start_type=GTG;rbs_motif=AGGAG;rbs_spacer=5-10bp;gc_cont=0.570	690	647	505	0.731884	0.780526	196	688	218	644	27.3	3.38e-37	158	Bacteria	Acidobacteriota	Acidobacteriae	Acidobacteriales	Acidobacteriaceae	Terracidiphilus	Terracidiphilus sp017883405	GCA_017883405.1
PLCS01000010.1_65	GAX62881.1	# 84742 # 86655 # -1 # ID=15_65;partial=00;start_type=GTG;rbs_motif=AGGA;rbs_spacer=5-10bp;gc_cont=0.606	690	638	505	0.731884	0.791536	196	688	208	635	25.5	7.64e-37	157	Bacteria	Acidobacteriota	Acidobacteriae	Acidobacteriales	Acidobacteriaceae	Terracidiphilus	Terracidiphilus sp003134855	GCA_003134855.1
PMWR01000225.1_12	GAX62881.1	# 9263 # 11170 # -1 # ID=419_12;partial=00;start_type=ATG;rbs_motif=GGAGG;rbs_spacer=5-10bp;gc_cont=0.606	690	636	506	0.733333	0.795597	196	689	211	634	26.9	5.55e-37	157	Bacteria	Acidobacteriota	Acidobacteriae	Acidobacteriales	Acidobacteriaceae	Terracidiphilus	Terracidiphilus sp003166055	GCA_003166055.1
CAIRXZ010000083.1_24	GAX62881.1	# 21170 # 24010 # -1 # ID=83_24;partial=00;start_type=ATG;rbs_motif=GGAG/GAGG;rbs_spacer=5-10bp;gc_cont=0.641	690	947	505	0.731884	0.533263	201	690	521	946	26.9	2.48e-36	157	Bacteria	Acidobacteriota	Acidobacteriae	Bryobacterales	Bryobacteraceae	BOG-224	BOG-224 sp903882645	GCA_903882645.1
MBE7558000.1	GAX62881.1	c-type cytochrome [bacterium]	690	615	493	0.714493	0.801626	215	690	205	615	27.8	8.2e-37	157	Bacteria	OLB16	OLB16	H5-UNCL2	H5-UNCL2	H5-UNCL2	H5-UNCL2 sp015075175	GCA_015075175.1
SLFT01000041.1_2	GAX62881.1	# 1418 # 3250 # -1 # ID=394_2;partial=00;start_type=ATG;rbs_motif=AGGAG;rbs_spacer=5-10bp;gc_cont=0.606	690	611	504	0.730435	0.824877	196	690	189	610	27.2	7.86e-37	157	Bacteria	Hydrogenedentota	Hydrogenedentia	Hydrogenedentiales	CAITNO01	SLFT01	SLFT01 sp007124105	GCA_007124105.1
HHU14849.1	GAX62881.1	MAG TPA: c-type cytochrome [Lentisphaerae bacterium]	690	633	520	0.753623	0.821485	188	690	194	633	26.9	5.39e-37	157	Bacteria	Verrucomicrobiota	Kiritimatiellae	RFP12	UBA1067	DUPH01	DUPH01 sp012838435	GCA_012838435.1
JAFNGF010000042.1_2	GAX62881.1	# 216 # 3194 # 1 # ID=42_2;partial=00;start_type=ATG;rbs_motif=AGGA;rbs_spacer=5-10bp;gc_cont=0.566	690	993	499	0.723188	0.502518	206	690	573	992	26.5	2.65e-36	157	Bacteria	Planctomycetota	Phycisphaerae	Sedimentisphaerales	SG8-4	JAFNGF01	JAFNGF01 sp017885385	GCA_017885385.1
JADGRD010000047.1_6	GAX62881.1	# 5286 # 9659 # 1 # ID=117_6;partial=00;start_type=ATG;rbs_motif=GGAG/GAGG;rbs_spacer=5-10bp;gc_cont=0.650	690	1458	540	0.782609	0.37037	196	690	305	759	29.4	3.7e-36	157	Bacteria	Myxococcota	Polyangia	Palsa-1104_A	Fen-1088	Fen-1118	Fen-1118 sp017881285	GCA_017881285.1
OQB33486.1	GAX62881.1	Lactonase, 7-bladed beta-propeller [Candidatus Hydrogenedentes bacterium ADurb.Bin170]	690	615	555	0.804348	0.902439	149	690	148	615	26.7	6.06e-37	157	Bacteria	Hydrogenedentota	Hydrogenedentia	Hydrogenedentiales	CAITNO01	JAAYJV01	JAAYJV01 sp002070275	GCA_002070275.1
DLMI01000234.1_32	GAX62881.1	# 45820 # 47811 # -1 # ID=165_32;partial=00;start_type=ATG;rbs_motif=AGGA;rbs_spacer=5-10bp;gc_cont=0.566	690	664	512	0.742029	0.771084	199	690	226	663	26.4	2.37e-36	156	Bacteria	Acidobacteriota	Acidobacteriae	UBA7540	UBA7540	UBA7540	UBA7540 sp002478145	GCA_002478145.1
MBN1854674.1	GAX62881.1	MAG: c-type cytochrome [Pirellulales bacterium]	690	593	504	0.730435	0.849916	215	690	168	593	24.2	1.18e-36	156	Bacteria	Planctomycetota	Planctomycetia	Pirellulales	Lacipirellulaceae	JAFGFZ01	JAFGFZ01 sp016930815	GCA_016930815.1
PMYE01000112.1_23	GAX62881.1	# 29522 # 31495 # 1 # ID=55_23;partial=00;start_type=ATG;rbs_motif=AGGA;rbs_spacer=5-10bp;gc_cont=0.619	690	658	542	0.785507	0.823708	173	688	194	655	25.3	2.25e-36	156	Bacteria	Acidobacteriota	Acidobacteriae	Acidobacteriales	Acidobacteriaceae	Terracidiphilus	Terracidiphilus sp003171315	GCA_003171315.1
MBL7040101.1	GAX62881.1	MAG: beta-propeller fold lactonase family protein [Pirellulaceae bacterium]	690	952	499	0.723188	0.52416	206	690	533	952	26.5	5.93e-36	156	Bacteria	Planctomycetota	Planctomycetia	Pirellulales	Pirellulaceae	JADHUC01	JADHUC01 sp016784735	GCA_016784735.1
CAIVJW010000361.1_3	GAX62881.1	# 1132 # 3048 # 1 # ID=361_3;partial=00;start_type=ATG;rbs_motif=None;rbs_spacer=None;gc_cont=0.739	690	639	493	0.714493	0.771518	203	690	231	638	27.8	1.41e-36	156	Bacteria	Myxococcota	Polyangia	Polyangiales	Polyangiaceae	CAIVJW01	CAIVJW01 sp903906315	GCA_903906315.1
PLX82848.1	GAX62881.1	MAG: hypothetical protein C0617_13340 [Desulfuromonas sp.]	690	948	508	0.736232	0.535865	196	690	522	948	25.6	5.89e-36	156	Bacteria	Desulfobacterota	Desulfuromonadia	Desulfuromonadales	BM501	BM501	BM501 sp002868845	GCA_002868845.1
PLSB01000073.1_12	GAX62881.1	# 9157 # 11067 # -1 # ID=229_12;partial=00;start_type=ATG;rbs_motif=AGGAG;rbs_spacer=5-10bp;gc_cont=0.628	690	637	502	0.727536	0.788069	199	688	214	634	26.5	1.38e-36	156	Bacteria	Acidobacteriota	Acidobacteriae	Acidobacteriales	Acidobacteriaceae	Terracidiphilus	Terracidiphilus sp003165005	GCA_003165005.1
CAIUGM010000022.1_224	GAX62881.1	# 248830 # 251190 # -1 # ID=22_224;partial=00;start_type=ATG;rbs_motif=CCCC;rbs_spacer=15bp;gc_cont=0.673	690	787	476	0.689855	0.604828	218	690	394	786	27.5	3.79e-36	156	Bacteria	Verrucomicrobiota	Verrucomicrobiae	Opitutales	Opitutaceae	Lacunisphaera	Lacunisphaera sp903898675	GCA_903898675.1
MBI4664709.1	GAX62881.1	hypothetical protein HY735_38465 [Verrucomicrobia bacterium]	690	655	700	1.01449	1.0687	8	690	41	655	26.9	1.63e-36	156	Bacteria	Verrucomicrobiota	Verrucomicrobiae	Pedosphaerales	SIBE01	VHCZ01	VHCZ01 sp016209525	GCA_016209525.1
MBT3199095.1	GAX62881.1	c-type cytochrome [Phycisphaerales bacterium]	690	627	471	0.682609	0.751196	218	687	233	624	27.4	1.69e-36	156	Bacteria	Planctomycetota	Phycisphaerae	SM23-33	SM23-33	BS750m-G57	BS750m-G57 sp018645065	GCA_018645065.1
HDP33715.1	GAX62881.1	MAG TPA: c-type cytochrome [Candidatus Hydrogenedentes bacterium]	690	623	673	0.975362	1.08026	37	690	39	623	25.6	1.2e-36	156	Bacteria	Hydrogenedentota	Hydrogenedentia	Hydrogenedentiales	CAITNO01	SLFT01	SLFT01 sp011046175	GCA_011046175.1
CAIOST010000030.1_5	GAX62881.1	# 5053 # 6876 # 1 # ID=30_5;partial=00;start_type=ATG;rbs_motif=AGGAG;rbs_spacer=5-10bp;gc_cont=0.656	690	608	535	0.775362	0.879934	168	690	155	607	27.5	1.03e-36	156	Bacteria	Verrucomicrobiota	Kiritimatiellae	RFP12	JAAYNR01	CAIWXQ01	CAIWXQ01 sp903861045	GCA_903861045.1
WP_095415252.1	GAX62881.1	multiheme c-type cytochrome [Thermogutta terrifontis]	690	970	506	0.733333	0.521649	199	690	546	970	26.7	8.13e-36	156	Bacteria	Planctomycetota	Planctomycetia	Pirellulales	Thermoguttaceae	Thermogutta	Thermogutta terrifontis	GCF_002277955.1
CACZDG010000017.1_22	GAX62881.1	# 27754 # 29595 # -1 # ID=17_22;partial=00;start_type=ATG;rbs_motif=GGAG/GAGG;rbs_spacer=5-10bp;gc_cont=0.631	690	614	562	0.814493	0.915309	147	690	129	613	26	1.48e-36	156	Bacteria	Verrucomicrobiota	Kiritimatiellae	RFP12	UBA1067	RUG572	RUG572 sp902779865	GCA_902779865.1
LVAZ01000009.1_5	GAX62881.1	# 4831 # 6573 # -1 # ID=591_5;partial=00;start_type=ATG;rbs_motif=None;rbs_spacer=None;gc_cont=0.667	690	581	486	0.704348	0.836489	215	690	178	580	26.5	1.03e-36	156	Bacteria	Verrucomicrobiota	Lentisphaeria	UBA1407	Lenti-02	Lenti-02	Lenti-02 sp001603055	GCA_001603055.1
PLMW01000010.1_5	GAX62881.1	# 3835 # 5808 # -1 # ID=55_5;partial=00;start_type=ATG;rbs_motif=None;rbs_spacer=None;gc_cont=0.651	690	658	508	0.736232	0.772036	196	690	229	657	27.4	1.67e-36	156	Bacteria	Verrucomicrobiota	Verrucomicrobiae	Opitutales	Opitutaceae	Fen-1467	Fen-1467 sp003142615	GCA_003142615.1
KAB2660724.1	GAX62881.1	c-type cytochrome [Verrucomicrobia bacterium]	690	634	706	1.02319	1.11356	13	690	15	634	29.7	1.34e-36	156	Bacteria	Verrucomicrobiota	Verrucomicrobiae	Pedosphaerales	UBA9464	UBA6176	UBA6176 sp008933025	GCA_008933025.1
MBN2137087.1	GAX62881.1	c-type cytochrome [Sedimentisphaerales bacterium]	690	617	490	0.710145	0.794165	215	690	214	617	27.8	2.07e-36	155	Bacteria	Planctomycetota	Phycisphaerae	Sedimentisphaerales	SG8-4	JAFGCD01	JAFGCD01 sp016932835	GCA_016932835.1
CAAGNL010000518.1_6	GAX62881.1	# 5143 # 7137 # 1 # ID=518_6;partial=00;start_type=ATG;rbs_motif=AGGAG;rbs_spacer=5-10bp;gc_cont=0.653	690	665	486	0.704348	0.730827	215	690	253	664	29	3.22e-36	155	Bacteria	Verrucomicrobiota	Kiritimatiellae	RFP12	UBA1067	RUG572	RUG572 sp900771305	GCA_900771305.1
MBN2310276.1	GAX62881.1	cell surface protein [Candidatus Hydrogenedentes bacterium]	690	617	486	0.704348	0.787682	215	690	215	617	28.8	2.79e-36	155	Bacteria	Hydrogenedentota	Hydrogenedentia	Hydrogenedentiales	SLHB01	JAFGTL01	JAFGTL01 sp016934125	GCA_016934125.1
PLOH01000070.1_134	GAX62881.1	# 148722 # 150695 # 1 # ID=77_134;partial=00;start_type=ATG;rbs_motif=None;rbs_spacer=None;gc_cont=0.641	690	658	509	0.737681	0.773556	196	690	229	657	26.9	5.52e-36	155	Bacteria	Verrucomicrobiota	Verrucomicrobiae	Opitutales	Opitutaceae	Fen-1467	Fen-1467 sp003142955	GCA_003142955.1
MBT4483595.1	GAX62881.1	beta-propeller fold lactonase family protein [Candidatus Latescibacteria bacterium]	690	644	518	0.750725	0.804348	184	690	225	644	29.2	3.62e-36	155	Bacteria	Latescibacterota	Latescibacteria	Latescibacterales	Latescibacteraceae	JABHYP01	JABHYP01 sp018656855	GCA_018656855.1
NLH44442.1	GAX62881.1	hypothetical protein GX448_21590 [Planctomycetes bacterium]	690	730	703	1.01884	0.963014	39	690	151	730	24.9	9.19e-36	155	Bacteria	Planctomycetota	Phycisphaerae	Sedimentisphaerales	SG8-4	PLanc-01	PLanc-01 sp012517265	GCA_012517265.1
NLX55489.1	GAX62881.1	beta-propeller fold lactonase family protein [Planctomycetaceae bacterium]	690	965	499	0.723188	0.517098	206	690	546	965	26.9	1.08e-35	155	Bacteria	Planctomycetota	Planctomycetia	Pirellulales	Pirellulaceae	JAAYDI01	JAAYDI01 sp012729315	GCA_012729315.1
TKJ36404.1	GAX62881.1	cell surface protein [Planctomycetes bacterium B3_Pla]	690	621	503	0.728986	0.809984	196	690	199	621	26.8	3.93e-36	155	Bacteria	Planctomycetota	Phycisphaerae	Sedimentisphaerales	SG8-4	SG8-4	SG8-4 sp005223045	GCA_005223045.1
JAATFE010000186.1_2	GAX62881.1	# 1240 # 3174 # 1 # ID=515_2;partial=00;start_type=GTG;rbs_motif=GGAGG;rbs_spacer=5-10bp;gc_cont=0.626	690	645	505	0.731884	0.782946	196	688	216	642	27.1	4.93e-36	155	Bacteria	Acidobacteriota	Acidobacteriae	Acidobacteriales	Acidobacteriaceae	Terracidiphilus	Terracidiphilus sp015655365	GCA_015655365.1
CAILKC010000686.1_7	GAX62881.1	# 7555 # 9378 # -1 # ID=686_7;partial=00;start_type=ATG;rbs_motif=GGAGG;rbs_spacer=5-10bp;gc_cont=0.671	690	608	482	0.698551	0.792763	215	687	205	604	29	3.44e-36	155	Bacteria	Verrucomicrobiota	Lentisphaeria	UBA1407	Lenti-02	CAILUI01	CAILUI01 sp903834675	GCA_903834675.1
PMBP01000178.1_2	GAX62881.1	# 4639 # 6477 # 1 # ID=404_2;partial=00;start_type=ATG;rbs_motif=GGA/GAG/AGG;rbs_spacer=5-10bp;gc_cont=0.626	690	613	513	0.743478	0.836868	187	690	183	612	27.9	2.68e-36	155	Bacteria	Planctomycetota	Phycisphaerae	Sedimentisphaerales	Anaerohalosphaeraceae	FEN-1350	FEN-1350 sp003152975	GCA_003152975.1
TWT81046.1	GAX62881.1	Lactonase, 7-bladed beta-propeller [Planctomycetes bacterium CA13]	690	649	733	1.06232	1.12943	1	690	5	649	23.2	2.81e-36	155	Bacteria	Planctomycetota	Planctomycetia	Pirellulales	Pirellulaceae	Novipirellula	Novipirellula sp007859835	GCA_007859835.1
MBN2269727.1	GAX62881.1	beta-propeller fold lactonase family protein [Sedimentisphaerales bacterium]	690	617	520	0.753623	0.842788	182	690	193	617	27.1	2.79e-36	155	Bacteria	Planctomycetota	Phycisphaerae	Sedimentisphaerales	SG8-4	JAFGCD01	JAFGCD01 sp016933985	GCA_016933985.1
WP_169853170.1	GAX62881.1	c-type cytochrome [Anaerohalosphaera lusitana]	690	605	497	0.72029	0.821488	196	690	195	605	27	3.33e-36	155	Bacteria	Planctomycetota	Phycisphaerae	Sedimentisphaerales	Anaerohalosphaeraceae	Anaerohalosphaera	Anaerohalosphaera lusitana	GCF_002007645.1
MBN2129449.1	GAX62881.1	hypothetical protein JW741_08125 [Sedimentisphaerales bacterium]	690	947	499	0.723188	0.526927	206	690	528	947	26.5	1.05e-35	155	Bacteria	Planctomycetota	Phycisphaerae	Sedimentisphaerales	SG8-4	PLanc-01	PLanc-01 sp016932895	GCA_016932895.1
MBN2130165.1	GAX62881.1	hypothetical protein JW741_11745 [Sedimentisphaerales bacterium]	690	619	514	0.744928	0.830372	183	687	197	616	27.6	2.85e-36	155	Bacteria	Planctomycetota	Phycisphaerae	Sedimentisphaerales	SG8-4	PLanc-01	PLanc-01 sp016932895	GCA_016932895.1
DBMU01000015.1_265	GAX62881.1	# 298468 # 301251 # -1 # ID=7_265;partial=00;start_type=ATG;rbs_motif=AGGAGG;rbs_spacer=5-10bp;gc_cont=0.639	690	928	544	0.788406	0.586207	169	690	466	927	26.5	1.35e-35	155	Bacteria	Acidobacteriota	Acidobacteriae	Bryobacterales	Bryobacteraceae	Paludibaculum	Paludibaculum sp002298225	GCA_002298225.1
NQT81879.1	GAX62881.1	beta-propeller fold lactonase family protein [bacterium]	690	615	501	0.726087	0.814634	196	687	194	612	27.5	3.7e-36	155	Bacteria	JABMQX01	JABMQX01	JABMQX01	JABMQX01	JABMQX01	JABMQX01 sp013203085	GCA_013203085.1
MBP1601216.1	GAX62881.1	40-residue family beta-propeller repeat protein [Acidobacteria bacterium]	690	850	511	0.74058	0.601176	199	690	218	652	26.2	1.13e-35	155	Bacteria	Acidobacteriota	UBA6911	UBA6911	UBA6911	JACADW01	JACADW01 sp017860075	GCA_017860075.1
MBK5293032.1	GAX62881.1	cell surface protein [Acidobacteriia bacterium]	690	618	520	0.753623	0.841424	189	690	188	618	27.7	6.96e-36	154	Bacteria	Acidobacteriota	Acidobacteriae	Bryobacterales	Bryobacteraceae	VFZE01	VFZE01 sp016650235	GCA_016650235.1
CAIQCK010000034.1_108	GAX62881.1	# 150470 # 152365 # 1 # ID=34_108;partial=00;start_type=ATG;rbs_motif=None;rbs_spacer=None;gc_cont=0.629	690	632	513	0.743478	0.811709	196	690	200	631	27.3	7.96e-36	154	Bacteria	Verrucomicrobiota	Verrucomicrobiae	Palsa-1439	CAIQCK01	CAIQCK01	CAIQCK01 sp903870275	GCA_903870275.1
SXSC01000409.1_3	GAX62881.1	# 3432 # 5375 # -1 # ID=378_3;partial=00;start_type=ATG;rbs_motif=CCC;rbs_spacer=4bp;gc_cont=0.681	690	648	517	0.749275	0.79784	191	690	211	647	25.7	1.24e-35	154	Bacteria	Verrucomicrobiota	Verrucomicrobiae	Opitutales	Opitutaceae	ER46	ER46 sp005792355	GCA_005792355.1
DBMP01000010.1_3	GAX62881.1	# 11240 # 12739 # 1 # ID=27_3;partial=00;start_type=ATG;rbs_motif=None;rbs_spacer=None;gc_cont=0.525	690	500	566	0.82029	1.132	147	690	20	499	27.6	2.13e-36	154	Bacteria	Verrucomicrobiota	Verrucomicrobiae	Chthoniobacterales	Chthoniobacteraceae	UBA695	UBA695 sp002298145	GCA_002298145.1
PLAY01000066.1_22	GAX62881.1	# 27669 # 29621 # -1 # ID=45_22;partial=00;start_type=ATG;rbs_motif=None;rbs_spacer=None;gc_cont=0.636	690	651	541	0.784058	0.831029	174	690	200	650	26.2	9.44e-36	154	Bacteria	Verrucomicrobiota	Verrucomicrobiae	Pedosphaerales	UBA11358	UBA7542	UBA7542 sp003134375	GCA_003134375.1
MBI4676587.1	GAX62881.1	hypothetical protein HY748_03290 [Elusimicrobia bacterium]	690	647	506	0.733333	0.782071	199	690	230	647	26.5	9.12e-36	154	Bacteria	Elusimicrobiota	Elusimicrobia	UBA1565	UBA9628	JACQWX01	JACQWX01 sp016209035	GCA_016209035.1
MBN1846277.1	GAX62881.1	beta-propeller fold lactonase family protein [Sedimentisphaerales bacterium]	690	952	499	0.723188	0.52416	206	690	533	952	26.3	2.5e-35	154	Bacteria	Planctomycetota	Phycisphaerae	Sedimentisphaerales	SM23-30	JAFGFX01	JAFGFX01 sp016930855	GCA_016930855.1
PLGA01000308.1_8	GAX62881.1	# 7654 # 8766 # -1 # ID=9_8;partial=00;start_type=ATG;rbs_motif=None;rbs_spacer=None;gc_cont=0.628	690	371	454	0.657971	1.22372	252	690	1	370	28.2	1.93e-37	154	Bacteria	Acidobacteriota	Acidobacteriae	Bryobacterales	Bryobacteraceae	BOG-224	BOG-224 sp003139735	GCA_003139735.1
HBO46180.1	GAX62881.1	TPA: hypothetical protein DD670_20105 [Planctomycetaceae bacterium]	690	648	498	0.721739	0.768519	220	690	232	648	26.9	1.24e-35	154	Bacteria	Planctomycetota	Planctomycetia	Pirellulales	Thermoguttaceae	UBA11386	UBA11386 sp003532715	GCA_003532715.1
MBT3279433.1	GAX62881.1	cell surface protein [Phycisphaerales bacterium]	690	609	549	0.795652	0.901478	153	690	143	609	25.7	6.35e-36	154	Bacteria	Planctomycetota	Phycisphaerae	SM23-33	SM23-33	JABGPZ01	JABGPZ01 sp018644725	GCA_018644725.1
MBI1389941.1	GAX62881.1	beta-propeller fold lactonase family protein [bacterium]	690	945	509	0.737681	0.538624	196	690	518	945	25.9	4.4e-35	154	Bacteria	OLB16	OLB16	SURF-12	SURF-12	WGLV01	WGLV01 sp016125385	GCA_016125385.1
CAIYYI010000596.1_12	GAX62881.1	# 18656 # 20536 # -1 # ID=596_12;partial=00;start_type=ATG;rbs_motif=None;rbs_spacer=None;gc_cont=0.586	690	627	698	1.01159	1.11324	18	690	15	626	24.9	1.02e-35	154	Bacteria	Verrucomicrobiota	Verrucomicrobiae	Pedosphaerales	CAIYYI01	CAIYYI01	CAIYYI01 sp903930345	GCA_903930345.1
MBP7051404.1	GAX62881.1	hypothetical protein KBE65_10350 [Phycisphaerae bacterium]	690	710	745	1.07971	1.0493	33	690	53	710	23.5	1.09e-35	154	Bacteria	Planctomycetota	Phycisphaerae	Sedimentisphaerales	SG8-4	PLanc-01	PLanc-01 sp017993835	GCA_017993835.1
JAABPW010000228.1_50	GAX62881.1	# 64835 # 66715 # 1 # ID=116_50;partial=00;start_type=ATG;rbs_motif=None;rbs_spacer=None;gc_cont=0.602	690	627	505	0.731884	0.805423	196	690	206	626	26.9	5.63e-36	154	Bacteria	Verrucomicrobiota	Kiritimatiellae	CAIKKV01	CAITUY01	JAABPW01	JAABPW01 sp011391785	GCA_011391785.1
MBM3880337.1	GAX62881.1	cell surface protein [Verrucomicrobia bacterium]	690	642	485	0.702899	0.755452	215	690	240	642	28.5	8.73e-36	154	Bacteria	Verrucomicrobiota	Verrucomicrobiae	Pedosphaerales	J093	VHCO01	VHCO01 sp016871715	GCA_016871715.1
CAILUI010000316.1_6	GAX62881.1	# 4118 # 5941 # -1 # ID=316_6;partial=00;start_type=ATG;rbs_motif=GGAGG;rbs_spacer=5-10bp;gc_cont=0.664	690	608	481	0.697101	0.791118	215	687	205	604	29.7	4.65e-36	154	Bacteria	Verrucomicrobiota	Lentisphaeria	UBA1407	Lenti-02	CAILUI01	CAILUI01 sp903837355	GCA_903837355.1
MBN2132057.1	GAX62881.1	hypothetical protein JW741_21330 [Sedimentisphaerales bacterium]	690	642	523	0.757971	0.814642	196	690	200	642	26.6	8.73e-36	154	Bacteria	Planctomycetota	Phycisphaerae	Sedimentisphaerales	SG8-4	PLanc-01	PLanc-01 sp016932895	GCA_016932895.1
TSA36406.1	GAX62881.1	MAG: cell surface protein [Verrucomicrobiaceae bacterium]	690	612	507	0.734783	0.828431	191	690	188	612	29	1.61e-35	153	Bacteria	Verrucomicrobiota	Verrucomicrobiae	Chthoniobacterales	Terrimicrobiaceae	QYQL01	QYQL01 sp007280915	GCA_007280915.1
CAIJOU010000271.1_2	GAX62881.1	# 909 # 2771 # 1 # ID=271_2;partial=00;start_type=ATG;rbs_motif=AGGA;rbs_spacer=5-10bp;gc_cont=0.659	690	621	557	0.807246	0.89694	147	687	145	617	27.3	1.76e-35	153	Bacteria	Hydrogenedentota	Hydrogenedentia	Hydrogenedentiales	CAITNO01	CAITNO01	CAITNO01 sp903822375	GCA_903822375.1
WP_233578707.1	GAX62881.1	hypothetical protein [Tautonia sociabilis]	690	631	697	1.01014	1.1046	38	690	53	631	24.1	1.94e-35	153	Bacteria	Planctomycetota	Planctomycetia	Isosphaerales	Isosphaeraceae	Tautonia	Tautonia sociabilis	GCF_003977685.1
NLH16568.1	GAX62881.1	c-type cytochrome [Phycisphaerae bacterium]	690	611	485	0.702899	0.793781	215	690	208	611	27.2	1.6e-35	153	Bacteria	Planctomycetota	Phycisphaerae	Sedimentisphaerales	Anaerohalosphaeraceae	FEN-1350	FEN-1350 sp012517095	GCA_012517095.1
CAIVVT010000288.1_145	GAX62881.1	# 161184 # 164024 # -1 # ID=288_145;partial=00;start_type=ATG;rbs_motif=AGGA;rbs_spacer=5-10bp;gc_cont=0.629	690	947	511	0.74058	0.539599	196	690	518	946	28.2	7.85e-35	153	Bacteria	Acidobacteriota	Acidobacteriae	Bryobacterales	Bryobacteraceae	CAIVVT01	CAIVVT01 sp903909435	GCA_903909435.1
NIA14295.1	GAX62881.1	MAG: beta-propeller fold lactonase family protein [Nitrospiraceae bacterium]	690	616	522	0.756522	0.847403	177	690	181	616	27.6	1.24e-35	153	Bacteria	Hydrogenedentota	Hydrogenedentia	Hydrogenedentiales	SLHB01	JAACEL01	JAACEL01 sp011682535	GCA_011682535.1
JAEDMN010000084.1_1	GAX62881.1	# 233 # 2122 # 1 # ID=282_1;partial=00;start_type=ATG;rbs_motif=GGAG/GAGG;rbs_spacer=5-10bp;gc_cont=0.676	690	630	513	0.743478	0.814286	188	690	191	629	28.3	1.92e-35	153	Bacteria	Verrucomicrobiota	Kiritimatiellae	RFP12	UBA1067	RUG572	RUG572 sp016302985	GCA_016302985.1
MBI9015926.1	GAX62881.1	c-type cytochrome [Phycisphaerae bacterium]	690	613	483	0.7	0.787928	219	690	214	613	27.3	1.21e-35	153	Bacteria	Planctomycetota	Phycisphaerae	Sedimentisphaerales	SM23-30	JAEIOG01	JAEIOG01 sp016342495	GCA_016342495.1
CAIWJG010000923.1_4	GAX62881.1	# 6868 # 8787 # -1 # ID=923_4;partial=00;start_type=ATG;rbs_motif=None;rbs_spacer=None;gc_cont=0.649	690	640	517	0.749275	0.807813	196	690	193	639	27.7	2.1e-35	153	Bacteria	Verrucomicrobiota	Verrucomicrobiae	Pedosphaerales	UBA8199	PALSA-1440	PALSA-1440 sp903912925	GCA_903912925.1
MBO4287840.1	GAX62881.1	c-type cytochrome [Kiritimatiellae bacterium]	690	614	509	0.737681	0.82899	192	690	179	614	25.1	1.65e-35	153	Bacteria	Verrucomicrobiota	Kiritimatiellae	RFP12	UBA1067	RGIG8368	RGIG8368 sp017613085	GCA_017613085.1
MBI3449292.1	GAX62881.1	hypothetical protein HY049_10305 [Acidobacteria bacterium]	690	655	484	0.701449	0.738931	218	690	250	655	27.1	1.77e-35	153	Bacteria	Acidobacteriota	Mor1	JACPZX01	JACPZX01	JACPZX01	JACPZX01 sp016195325	GCA_016195325.1
MBI4601158.1	GAX62881.1	c-type cytochrome, partial [Planctomycetes bacterium]	690	630	521	0.755072	0.826984	196	689	189	630	26.1	1.92e-35	153	Bacteria	Planctomycetota	UBA8108	UBA8108	SXIK01	JACQVW01	JACQVW01 sp016209535	GCA_016209535.1
CAIKND010000103.1_1	GAX62881.1	# 2 # 1465 # 1 # ID=103_1;partial=10;start_type=Edge;rbs_motif=None;rbs_spacer=None;gc_cont=0.579	690	488	506	0.733333	1.03689	196	688	59	485	26.3	8.22e-36	152	Bacteria	Acidobacteriota	Acidobacteriae	Acidobacteriales	Acidobacteriaceae	Terracidiphilus	Terracidiphilus sp903828675	GCA_903828675.1
MBI4061889.1	GAX62881.1	hypothetical protein HY403_10690 [Elusimicrobia bacterium]	690	591	475	0.688406	0.803723	218	690	199	591	25.7	1.75e-35	152	Bacteria	Elusimicrobiota	Elusimicrobia	UBA1565	UBA9628	GWA2-66-18	GWA2-66-18 sp016204945	GCA_016204945.1
MBI4716997.1	GAX62881.1	beta-propeller fold lactonase family protein [Planctomycetes bacterium]	690	797	511	0.74058	0.641154	196	690	341	797	26.6	1.3e-34	152	Bacteria	Planctomycetota	Phycisphaerae	UBA1845	UBA1845	JACQXM01	JACQXM01 sp016208685	GCA_016208685.1
MBR6734449.1	GAX62881.1	c-type cytochrome [Kiritimatiellae bacterium]	690	632	513	0.743478	0.811709	188	690	194	632	26.9	3.55e-35	152	Bacteria	Verrucomicrobiota	Kiritimatiellae	RFP12	UBA1067	RUG572	RUG572 sp017563185	GCA_017563185.1
MBL7221701.1	GAX62881.1	hypothetical protein ISS69_16445 [Phycisphaerae bacterium]	690	655	598	0.866667	0.912977	144	690	140	655	24.4	4.33e-35	152	Bacteria	Planctomycetota	Phycisphaerae	SM23-33	SM23-33	BS750m-G57	BS750m-G57 sp016782885	GCA_016782885.1
CAISWQ010000119.1_26	GAX62881.1	# 36005 # 37921 # -1 # ID=119_26;partial=00;start_type=ATG;rbs_motif=AGGAG;rbs_spacer=5-10bp;gc_cont=0.668	690	639	504	0.730435	0.788732	196	690	216	638	26.2	2.81e-35	152	Bacteria	Verrucomicrobiota	Kiritimatiellae	LD1-PB3	CAIQIC01	DP16D-bin41	DP16D-bin41 sp903889245	GCA_903889245.1
QIKY01000212.1_24	GAX62881.1	# 35450 # 37384 # 1 # ID=8_24;partial=00;start_type=ATG;rbs_motif=AGGAG;rbs_spacer=5-10bp;gc_cont=0.599	690	645	557	0.807246	0.863566	170	690	171	644	24.6	2.96e-35	152	Bacteria	Planctomycetota	Planctomycetia	Pirellulales	Pirellulaceae	SZUA-33	SZUA-33 sp003233175	GCA_003233175.1
MBM3881840.1	GAX62881.1	hypothetical protein FJ387_19300 [Verrucomicrobia bacterium]	690	592	551	0.798551	0.930743	147	690	126	592	27.8	2.39e-35	152	Bacteria	Verrucomicrobiota	Verrucomicrobiae	Pedosphaerales	J093	VHCO01	VHCO01 sp016871715	GCA_016871715.1
MBI5280557.1	GAX62881.1	beta-propeller fold lactonase family protein [Candidatus Solibacter usitatus]	690	795	539	0.781159	0.677987	173	690	338	795	26	1.29e-34	152	Bacteria	Acidobacteriota	Acidobacteriae	Bryobacterales	Bryobacteraceae	Paludibaculum	Paludibaculum usitatus_A	GCA_016213245.1
MBL7140235.1	GAX62881.1	beta-propeller fold lactonase family protein [Planctomycetes bacterium]	690	634	520	0.753623	0.820189	196	690	193	634	25.8	3.62e-35	152	Bacteria	Planctomycetota	Phycisphaerae	FEN-1346	FEN-1346	BS750m-G62	BS750m-G62 sp016782785	GCA_016782785.1
DLRK01000196.1_125	GAX62881.1	# 191194 # 193056 # -1 # ID=13_125;partial=00;start_type=ATG;rbs_motif=None;rbs_spacer=None;gc_cont=0.598	690	621	479	0.694203	0.771337	215	690	230	620	28.6	3.21e-35	152	Bacteria	Verrucomicrobiota	Verrucomicrobiae	Verrucomicrobiales	Akkermansiaceae	Roseibacillus_B	Roseibacillus_B sp002501065	GCA_002501065.1
MBI2899385.1	GAX62881.1	hypothetical protein HYY17_04325 [Planctomycetes bacterium]	690	581	491	0.711594	0.845095	203	690	183	581	27.3	5.23e-35	151	Bacteria	Planctomycetota	MHYJ01	MHYJ01	JACPRB01	JACPRC01	JACPRC01 sp016190175	GCA_016190175.1
SLHA01000087.1_71	GAX62881.1	# 90683 # 92653 # -1 # ID=142_71;partial=00;start_type=GTG;rbs_motif=AGGAG;rbs_spacer=5-10bp;gc_cont=0.617	690	657	511	0.74058	0.777778	199	688	222	654	24.5	7.97e-35	151	Bacteria	Latescibacterota	UBA2968	UBA8231	UBA8231	SLHA01	SLHA01 sp007136405	GCA_007136405.1
MBP8262003.1	GAX62881.1	cell surface protein [Verrucomicrobia bacterium]	690	552	514	0.744928	0.931159	196	690	118	552	26.8	2.74e-35	151	Bacteria	Verrucomicrobiota	Verrucomicrobiae	Pedosphaerales	UBA1319	JAGMXM01	JAGMXM01 sp018006935	GCA_018006935.1
PMYB01000030.1_9	GAX62881.1	# 8983 # 11823 # 1 # ID=76_9;partial=00;start_type=ATG;rbs_motif=GGAG/GAGG;rbs_spacer=5-10bp;gc_cont=0.638	690	947	540	0.782609	0.570222	173	690	489	946	26.5	2.47e-34	151	Bacteria	Acidobacteriota	Acidobacteriae	Bryobacterales	Bryobacteraceae	Fen-178	Fen-178 sp003170915	GCA_003170915.1
MBP5509569.1	GAX62881.1	c-type cytochrome [Kiritimatiellae bacterium]	690	614	509	0.737681	0.82899	192	690	179	614	25.1	5.46e-35	151	Bacteria	Verrucomicrobiota	Kiritimatiellae	RFP12	UBA1067	RGIG8368	RGIG8368 sp017962315	GCA_017962315.1
DFLH01000037.1_26	GAX62881.1	# 35903 # 37795 # -1 # ID=31_26;partial=00;start_type=ATG;rbs_motif=None;rbs_spacer=None;gc_cont=0.637	690	631	515	0.746377	0.816165	188	690	192	630	28	8.62e-35	151	Bacteria	Verrucomicrobiota	Kiritimatiellae	RFP12	UBA1067	RUG572	RUG572 sp002373695	GCA_002373695.1
CAIVKH010000333.1_13	GAX62881.1	# 15498 # 17408 # -1 # ID=333_13;partial=00;start_type=ATG;rbs_motif=GGA/GAG/AGG;rbs_spacer=11-12bp;gc_cont=0.578	690	637	563	0.815942	0.88383	147	690	160	636	25.2	6.75e-35	151	Bacteria	Verrucomicrobiota	Kiritimatiellae	LD1-PB3	CAIVKH01	CAIVKH01	CAIVKH01 sp903906425	GCA_903906425.1
HHU14835.1	GAX62881.1	MAG TPA: c-type cytochrome [Lentisphaerae bacterium]	690	612	474	0.686957	0.77451	218	690	220	612	26.4	5.35e-35	151	Bacteria	Verrucomicrobiota	Kiritimatiellae	RFP12	UBA1067	DUPH01	DUPH01 sp012838435	GCA_012838435.1
MBP8259047.1	GAX62881.1	cell surface protein [Verrucomicrobia bacterium]	690	629	522	0.756522	0.829889	191	690	187	629	26.2	8.47e-35	151	Bacteria	Verrucomicrobiota	Verrucomicrobiae	Pedosphaerales	UBA1319	JAGMXM01	JAGMXM01 sp018006935	GCA_018006935.1
CADBQY010000097.1_1	GAX62881.1	# 1 # 1437 # 1 # ID=97_1;partial=10;start_type=Edge;rbs_motif=None;rbs_spacer=None;gc_cont=0.532	690	479	554	0.802899	1.15658	162	690	6	478	27.3	1.32e-35	151	Bacteria	Planctomycetota	Planctomycetia	Pirellulales	Thermoguttaceae	RUG695	RUG695 sp902796885	GCA_902796885.1
PLOI01000107.1_26	GAX62881.1	# 28292 # 30208 # 1 # ID=153_26;partial=00;start_type=GTG;rbs_motif=AGGA;rbs_spacer=5-10bp;gc_cont=0.611	690	639	507	0.734783	0.793427	196	688	210	636	26.4	6.87e-35	151	Bacteria	Acidobacteriota	Acidobacteriae	Acidobacteriales	Acidobacteriaceae	Terracidiphilus	Terracidiphilus sp003142015	GCA_003142015.1
MBI3853937.1	GAX62881.1	beta-propeller fold lactonase family protein [Verrucomicrobia bacterium]	690	654	510	0.73913	0.779817	196	690	223	654	25.3	7.78e-35	151	Bacteria	Verrucomicrobiota	Verrucomicrobiae	Pedosphaerales	PALSA-1396	PALSA-1396	PALSA-1396 sp016200005	GCA_016200005.1
DHNJ01000320.1_7	GAX62881.1	# 4908 # 6767 # -1 # ID=69_7;partial=00;start_type=ATG;rbs_motif=GGAG/GAGG;rbs_spacer=5-10bp;gc_cont=0.705	690	620	567	0.821739	0.914516	145	690	150	619	24.9	7.8e-35	151	Bacteria	Armatimonadota	UBA10988	UBA10988	UBA10988	UBA10988	UBA10988 sp002409445	GCA_002409445.1
DBMR01000122.1_14	GAX62881.1	# 18677 # 20578 # -1 # ID=122_14;partial=00;start_type=ATG;rbs_motif=None;rbs_spacer=None;gc_cont=0.600	690	634	515	0.746377	0.812303	196	690	197	633	27.8	6.57e-35	151	Bacteria	Verrucomicrobiota	Verrucomicrobiae	Pedosphaerales	UBA8199	UBA693	UBA693 sp002298785	GCA_002298785.1
MBN2526923.1	GAX62881.1	hypothetical protein JXR76_11060 [Deltaproteobacteria bacterium]	690	716	583	0.844928	0.814246	148	687	208	706	25.9	2.15e-34	150	Bacteria	Myxococcota	Polyangia	JAAYKL01	JAAYKL01	JAFGXQ01	JAFGXQ01 sp016935665	GCA_016935665.1
KAA0256225.1	GAX62881.1	hypothetical protein EDX89_02190 [Acidobacteria bacterium]	690	990	509	0.737681	0.514141	196	690	562	990	27.1	6.2e-34	150	Bacteria	Acidobacteriota	Thermoanaerobaculia	UBA5066	UBA5066	RHKY01	RHKY01 sp008363385	GCA_008363385.1
NLZ03722.1	GAX62881.1	hypothetical protein GXY19_00940 [Phycisphaerae bacterium]	690	1481	481	0.697101	0.324781	215	690	1084	1481	27.2	8.62e-34	150	Bacteria	Planctomycetota	Phycisphaerae	Sedimentisphaerales	SG8-4	PLanc-01	PLanc-01 sp012744475	GCA_012744475.1
DBTJ01000116.1_12	GAX62881.1	# 21268 # 23232 # 1 # ID=184_12;partial=00;start_type=ATG;rbs_motif=None;rbs_spacer=None;gc_cont=0.586	690	655	541	0.784058	0.825954	170	690	196	654	26.8	1.91e-34	150	Bacteria	Verrucomicrobiota	Verrucomicrobiae	Pedosphaerales	UBA1319	UBA1319	UBA1319 sp002306985	GCA_002306985.1
PKXI01000122.1_11	GAX62881.1	# 11333 # 13276 # 1 # ID=404_11;partial=00;start_type=GTG;rbs_motif=AGGA;rbs_spacer=5-10bp;gc_cont=0.576	690	648	507	0.734783	0.782407	196	688	219	645	27	2.43e-34	150	Bacteria	Acidobacteriota	Acidobacteriae	Acidobacteriales	Acidobacteriaceae	Terracidiphilus	Terracidiphilus sp003133425	GCA_003133425.1
CACWIW010000075.1_7	GAX62881.1	# 16122 # 17948 # -1 # ID=75_7;partial=00;start_type=ATG;rbs_motif=AGGAG;rbs_spacer=5-10bp;gc_cont=0.674	690	609	486	0.704348	0.79803	215	690	197	608	28	9.46e-35	150	Bacteria	Verrucomicrobiota	Kiritimatiellae	RFP12	UBA1067	RUG572	RUG572 sp902761035	GCA_902761035.1
MBI5396574.1	GAX62881.1	beta-propeller fold lactonase family protein [Verrucomicrobia bacterium]	690	632	514	0.744928	0.813291	196	690	201	632	27.2	1.17e-34	150	Bacteria	Verrucomicrobiota	Verrucomicrobiae	Palsa-1439	CAIQCK01	JACRKA01	JACRKA01 sp016219905	GCA_016219905.1
MBR03216.1	GAX62881.1	cell surface protein [Acidiferrobacteraceae bacterium]	690	631	512	0.742029	0.81141	196	690	198	631	26.8	2.11e-34	150	Bacteria	Proteobacteria	Gammaproteobacteria	Arenicellales	UBA868	UBA12578	UBA12578 sp002729195	GCA_002729195.1
MBI9016996.1	GAX62881.1	c-type cytochrome [Phycisphaerae bacterium]	690	621	500	0.724638	0.805153	196	690	207	621	28	1.93e-34	150	Bacteria	Planctomycetota	Phycisphaerae	Sedimentisphaerales	SM23-30	JAEIOG01	JAEIOG01 sp016342495	GCA_016342495.1
CAIRSA010000140.1_47	GAX62881.1	# 55289 # 57139 # -1 # ID=140_47;partial=00;start_type=TTG;rbs_motif=GGA/GAG/AGG;rbs_spacer=5-10bp;gc_cont=0.625	690	617	477	0.691304	0.773096	215	690	228	616	26.8	1.02e-34	150	Bacteria	Acidobacteriota	Acidobacteriae	Bryobacterales	Bryobacteraceae	CAIRSA01	CAIRSA01 sp903881085	GCA_903881085.1
PLZQ01000240.1_18	GAX62881.1	# 26716 # 28746 # 1 # ID=555_18;partial=00;start_type=ATG;rbs_motif=None;rbs_spacer=None;gc_cont=0.646	690	677	514	0.744928	0.759232	196	690	245	676	27	1.67e-34	150	Bacteria	Verrucomicrobiota	Verrucomicrobiae	Pedosphaerales	UBA8199	PALSA-1440	PALSA-1440 sp003152225	GCA_003152225.1
NLH85482.1	GAX62881.1	cell surface protein [Verrucomicrobia bacterium]	690	633	514	0.744928	0.812006	196	690	199	633	26.7	1.59e-34	150	Bacteria	Verrucomicrobiota	Verrucomicrobiae	Pedosphaerales	UBA8199	UBA8199	UBA8199 sp003527065	GCA_012517205.1
PLPA01000283.1_48	GAX62881.1	# 49655 # 51583 # 1 # ID=125_48;partial=00;start_type=ATG;rbs_motif=GGAGG;rbs_spacer=5-10bp;gc_cont=0.580	690	643	550	0.797101	0.855365	169	689	177	641	26.4	2.33e-34	150	Bacteria	Acidobacteriota	Acidobacteriae	Acidobacteriales	Acidobacteriaceae	Terracidiphilus	Terracidiphilus sp003159355	GCA_003159355.1
HIQ21662.1	GAX62881.1	TPA: cell surface protein [Planctomycetes bacterium]	690	619	557	0.807246	0.899838	147	690	152	619	27.1	1.4e-34	150	Bacteria	Planctomycetota	Planctomycetia	Pirellulales	Thermoguttaceae	SZUA-1497	SZUA-1497 sp015661985	GCA_015661985.1
MBT3278534.1	GAX62881.1	c-type cytochrome [Phycisphaerales bacterium]	690	605	533	0.772464	0.880992	170	690	158	605	27.2	1.23e-34	150	Bacteria	Planctomycetota	Phycisphaerae	SM23-33	SM23-33	JABGPZ01	JABGPZ01 sp018644725	GCA_018644725.1
MBK5293035.1	GAX62881.1	c-type cytochrome [Acidobacteriia bacterium]	690	598	477	0.691304	0.797659	215	690	206	598	26.2	1.14e-34	150	Bacteria	Acidobacteriota	Acidobacteriae	Bryobacterales	Bryobacteraceae	VFZE01	VFZE01 sp016650235	GCA_016650235.1
AQSL01000146.1_11	GAX62881.1	# 10449 # 12368 # 1 # ID=146_11;partial=00;start_type=ATG;rbs_motif=None;rbs_spacer=None;gc_cont=0.440	690	640	545	0.789855	0.851562	157	690	191	639	28.6	1.69e-34	150	Bacteria	Latescibacterota	Latescibacteria	Latescibacterales	Latescibacteraceae	Latescibacter	Latescibacter anaerobius	GCA_000403035.1
CAINJJ010000001.1_15	GAX62881.1	# 19842 # 21779 # 1 # ID=1_15;partial=00;start_type=GTG;rbs_motif=GGAGG;rbs_spacer=5-10bp;gc_cont=0.639	690	646	700	1.01449	1.08359	10	688	28	643	31	4.33e-34	149	Bacteria	Acidobacteriota	Acidobacteriae	Acidobacteriales	Acidobacteriaceae	Terracidiphilus	Terracidiphilus sp903849645	GCA_903849645.1
NLH99276.1	GAX62881.1	hypothetical protein GX446_07260 [Chthonomonadales bacterium]	690	638	694	1.0058	1.08777	40	690	32	638	23.6	3.01e-34	149	Bacteria	Armatimonadota	Chthonomonadetes	Chthonomonadales	CAJBBX01	JAAYVH01	JAAYVH01 sp012517255	GCA_012517255.1
MBI2190671.1	GAX62881.1	beta-propeller fold lactonase family protein [Planctomycetes bacterium]	690	578	489	0.708696	0.846021	205	690	174	578	28	1.69e-34	149	Bacteria	Planctomycetota	PUPC01	JACPCR01	JACPCR01	JACPCR01	JACPCR01 sp016179685	GCA_016179685.1
NLZ02619.1	GAX62881.1	MAG: cell surface protein [Pirellulaceae bacterium]	690	631	517	0.749275	0.819334	196	690	201	631	26.5	3.82e-34	149	Bacteria	Planctomycetota	Planctomycetia	Pirellulales	Thermoguttaceae	JAAYCB01	JAAYCB01 sp012744395	GCA_012744395.1
MBI5865243.1	GAX62881.1	beta-propeller fold lactonase family protein [Planctomycetes bacterium]	690	792	495	0.717391	0.625	206	690	346	792	26.3	1.3e-33	149	Bacteria	Planctomycetota	Phycisphaerae	UBA1845	Fen-1342	JACRLV01	JACRLV01 sp016235145	GCA_016235145.1
CAIWHP010000110.1_41	GAX62881.1	# 54491 # 56326 # 1 # ID=110_41;partial=00;start_type=ATG;rbs_motif=None;rbs_spacer=None;gc_cont=0.675	690	612	505	0.731884	0.825163	196	690	189	611	26.1	4.34e-34	149	Bacteria	Verrucomicrobiota	Kiritimatiellae	LD1-PB3	CAIQIC01	DP16D-bin41	DP16D-bin41 sp903912445	GCA_903912445.1
CAJAKX010000037.1_1	GAX62881.1	# 1 # 1767 # 1 # ID=37_1;partial=10;start_type=Edge;rbs_motif=None;rbs_spacer=None;gc_cont=0.651	690	589	506	0.733333	0.859083	199	690	163	588	26.5	1.9e-34	149	Bacteria	Verrucomicrobiota	Verrucomicrobiae	Opitutales	Opitutaceae	Fen-1467	Fen-1467 sp903940425	GCA_903940425.1
PMMJ01000157.1_20	GAX62881.1	# 17678 # 19780 # -1 # ID=230_20;partial=00;start_type=ATG;rbs_motif=None;rbs_spacer=None;gc_cont=0.580	690	701	498	0.721739	0.710414	207	690	282	700	26.7	4.74e-34	149	Bacteria	Acidobacteriota	Acidobacteriae	Acidobacteriales	SbA1	Bog-209	Bog-209 sp003162255	GCA_003162255.1
MBN1441734.1	GAX62881.1	cell surface protein [Planctomycetes bacterium]	690	623	526	0.762319	0.844302	177	690	191	623	27.6	3.56e-34	149	Bacteria	Planctomycetota	UBA8108	UBA8108	UBA8108	JAFGKN01	JAFGKN01 sp016928605	GCA_016928605.1
PLGM01000341.1_4	GAX62881.1	# 4246 # 6165 # 1 # ID=387_4;partial=00;start_type=ATG;rbs_motif=GGAGG;rbs_spacer=5-10bp;gc_cont=0.624	690	640	517	0.749275	0.807813	189	688	203	637	26.7	5.55e-34	149	Bacteria	Acidobacteriota	Acidobacteriae	Acidobacteriales	Acidobacteriaceae	Terracidiphilus	Terracidiphilus sp003139795	GCA_003139795.1
CAISTY010000249.1_1	GAX62881.1	# 2 # 1735 # -1 # ID=249_1;partial=10;start_type=ATG;rbs_motif=None;rbs_spacer=None;gc_cont=0.638	690	578	515	0.746377	0.891003	170	676	145	577	27	3.08e-34	149	Bacteria	Verrucomicrobiota	Verrucomicrobiae	Verrucomicrobiales	Akkermansiaceae	Luteolibacter	Luteolibacter sp903888515	GCA_903888515.1
RKY07104.1	GAX62881.1	cell surface protein [Planctomycetes bacterium]	690	617	509	0.737681	0.824959	196	690	194	617	27.9	3.37e-34	149	Bacteria	Planctomycetota	Phycisphaerae	Sedimentisphaerales	Anaerohalosphaeraceae	B28-G16	B28-G16 sp003644175	GCA_003644175.1
MBM4153971.1	GAX62881.1	MAG: cell surface protein [Lentisphaerae bacterium]	690	608	513	0.743478	0.84375	188	690	180	608	26.5	3.1e-34	149	Bacteria	Verrucomicrobiota	Kiritimatiellae	PWTM01	CAACVY01	VGWF01	VGWF01 sp016873715	GCA_016873715.1
MBL9138108.1	GAX62881.1	hypothetical protein JNK85_19730 [Verrucomicrobiales bacterium]	690	507	683	0.989855	1.34714	46	690	5	507	22.8	1.26e-34	149	Bacteria	Verrucomicrobiota	Verrucomicrobiae	Pedosphaerales	CAIMTB01	CAIMTB01	CAIMTB01 sp016795425	GCA_016795425.1
CAIMWS010000099.1_5	GAX62881.1	# 6604 # 8484 # -1 # ID=99_5;partial=00;start_type=ATG;rbs_motif=None;rbs_spacer=None;gc_cont=0.705	690	627	672	0.973913	1.07177	40	690	35	626	23.8	4.97e-34	149	Bacteria	Verrucomicrobiota	Verrucomicrobiae	Pedosphaerales	UBA1319	CAIMWS01	CAIMWS01 sp903845125	GCA_903845125.1
WP_148596137.1	GAX62881.1	multiheme c-type cytochrome [Aquisphaera giovannonii]	690	974	503	0.728986	0.516427	202	690	551	974	24.9	1.43e-33	149	Bacteria	Planctomycetota	Planctomycetia	Isosphaerales	Isosphaeraceae	Aquisphaera	Aquisphaera giovannonii	GCF_008087625.1
HJB84496.1	GAX62881.1	TPA: YVTN family beta-propeller repeat-containing protein [Candidatus Alistipes merdigallinarum]	690	597	542	0.785507	0.907873	170	690	155	597	25.6	2.06e-34	149	Bacteria	Bacteroidota	Bacteroidia	Bacteroidales	Rikenellaceae	Alistipes_A	Alistipes_A merdigallinarum	GCA_019119305.1
HIQ21514.1	GAX62881.1	TPA: cell surface protein [Planctomycetes bacterium]	690	609	521	0.755072	0.855501	177	690	178	609	26.5	2.32e-34	149	Bacteria	Planctomycetota	Planctomycetia	Pirellulales	Thermoguttaceae	SZUA-1497	SZUA-1497 sp015661985	GCA_015661985.1
PMBP01000228.1_2	GAX62881.1	# 898 # 3747 # -1 # ID=182_2;partial=00;start_type=ATG;rbs_motif=None;rbs_spacer=None;gc_cont=0.621	690	950	509	0.737681	0.535789	196	690	521	949	25.7	1.04e-33	149	Bacteria	Planctomycetota	Phycisphaerae	Sedimentisphaerales	Anaerohalosphaeraceae	FEN-1350	FEN-1350 sp003152975	GCA_003152975.1
CAIZQW010000142.1_10	GAX62881.1	# 16301 # 18256 # 1 # ID=142_10;partial=00;start_type=ATG;rbs_motif=GGAG/GAGG;rbs_spacer=5-10bp;gc_cont=0.548	690	652	475	0.688406	0.728528	218	690	258	651	27.4	8.21e-34	148	Bacteria	Verrucomicrobiota	Kiritimatiellae	RFP12	UBA1067	CAIZQW01	CAIZQW01 sp903935195	GCA_903935195.1
CAIQCK010000002.1_72	GAX62881.1	# 79870 # 81756 # 1 # ID=2_72;partial=00;start_type=ATG;rbs_motif=None;rbs_spacer=None;gc_cont=0.658	690	629	705	1.02174	1.12083	11	690	15	628	25.2	6.81e-34	148	Bacteria	Verrucomicrobiota	Verrucomicrobiae	Palsa-1439	CAIQCK01	CAIQCK01	CAIQCK01 sp903870275	GCA_903870275.1
CAIVVT010000230.1_23	GAX62881.1	# 26523 # 29369 # 1 # ID=230_23;partial=00;start_type=ATG;rbs_motif=GGA/GAG/AGG;rbs_spacer=5-10bp;gc_cont=0.640	690	949	498	0.721739	0.524763	207	690	530	948	26.3	3.27e-33	148	Bacteria	Acidobacteriota	Acidobacteriae	Bryobacterales	Bryobacteraceae	CAIVVT01	CAIVVT01 sp903909435	GCA_903909435.1
CAIKND010000100.1_31	GAX62881.1	# 54079 # 56019 # -1 # ID=100_31;partial=00;start_type=GTG;rbs_motif=GGAGG;rbs_spacer=5-10bp;gc_cont=0.603	690	647	505	0.731884	0.780526	196	688	218	644	25.3	1.06e-33	148	Bacteria	Acidobacteriota	Acidobacteriae	Acidobacteriales	Acidobacteriaceae	Terracidiphilus	Terracidiphilus sp903828675	GCA_903828675.1
MBN1909589.1	GAX62881.1	MAG: beta-propeller fold lactonase family protein [Pirellulales bacterium]	690	634	556	0.805797	0.876972	170	690	164	634	27.3	7.1e-34	148	Bacteria	Planctomycetota	Planctomycetia	Pirellulales	Thermoguttaceae	JAFGFF01	JAFGFF01 sp016931075	GCA_016931075.1
CADCOC010000141.1_4	GAX62881.1	# 5692 # 7518 # -1 # ID=141_4;partial=00;start_type=ATG;rbs_motif=AGGAG;rbs_spacer=5-10bp;gc_cont=0.678	690	609	486	0.704348	0.79803	215	690	197	608	27.6	5.68e-34	148	Bacteria	Verrucomicrobiota	Kiritimatiellae	RFP12	UBA1067	RUG572	RUG572 sp902802945	GCA_902802945.1
DLMH01000196.1_29	GAX62881.1	# 33341 # 35251 # 1 # ID=8_29;partial=00;start_type=ATG;rbs_motif=GGA/GAG/AGG;rbs_spacer=11-12bp;gc_cont=0.578	690	637	473	0.685507	0.742543	227	690	245	636	26.4	7.28e-34	148	Bacteria	Acidobacteriota	Acidobacteriae	Acidoferrales	UBA7541	Acidoferrum	Acidoferrum typicum	GCA_002478115.1
MBL7648991.1	GAX62881.1	cell surface protein [Candidatus Hydrogenedentes bacterium]	690	607	503	0.728986	0.828666	192	690	187	607	27	5.58e-34	148	Bacteria	Hydrogenedentota	Hydrogenedentia	Hydrogenedentiales	WGMK01	JAEUWI01	JAEUWI01 sp016791475	GCA_016791475.1
PMAM01000227.1_22	GAX62881.1	# 21787 # 23148 # 1 # ID=200_22;partial=00;start_type=GTG;rbs_motif=None;rbs_spacer=None;gc_cont=0.636	690	454	464	0.672464	1.02203	237	688	71	451	29.3	1.02e-34	148	Bacteria	Acidobacteriota	Acidobacteriae	Acidobacteriales	Acidobacteriaceae	Palsa-343	Palsa-343 sp003152595	GCA_003152595.1
NOX55069.1	GAX62881.1	beta-propeller fold lactonase family protein [Planctomycetes bacterium]	690	642	722	1.04638	1.12461	3	690	2	642	29.8	1.02e-33	148	Bacteria	Planctomycetota	Planctomycetia	Planctomycetales	Planctomycetaceae	JAADHY01	JAADHY01 sp013151585	GCA_013151585.1
HIQ20236.1	GAX62881.1	TPA: cell surface protein [Planctomycetes bacterium]	690	645	718	1.04058	1.11318	11	690	19	645	28.4	7.77e-34	148	Bacteria	Planctomycetota	Planctomycetia	Pirellulales	Thermoguttaceae	SZUA-1497	SZUA-1497 sp015661985	GCA_015661985.1
MBI5833007.1	GAX62881.1	PQQ-binding-like beta-propeller repeat protein [Armatimonadetes bacterium]	690	620	515	0.746377	0.830645	196	690	191	620	28	6.29e-34	148	Bacteria	Armatimonadota	UBA10988	UBA10988	UBA10988	UBA10988	UBA10988 sp016235455	GCA_016235455.1
CAJAQO010000300.1_6	GAX62881.1	# 8715 # 10664 # 1 # ID=300_6;partial=00;start_type=ATG;rbs_motif=None;rbs_spacer=None;gc_cont=0.577	690	650	542	0.785507	0.833846	174	690	200	649	26.8	1.09e-33	148	Bacteria	Verrucomicrobiota	Verrucomicrobiae	Pedosphaerales	UBA11358	UBA11358	UBA11358 sp903944085	GCA_903944085.1
MBQ6620694.1	GAX62881.1	MAG: c-type cytochrome [Thermoguttaceae bacterium]	690	628	704	1.02029	1.12102	10	690	7	628	23.4	2.21e-33	147	Bacteria	Planctomycetota	Planctomycetia	Pirellulales	Thermoguttaceae	RUG695	RUG695 sp017434455	GCA_017434455.1
HIJ52964.1	GAX62881.1	TPA: beta-propeller fold lactonase family protein [Planctomycetes bacterium]	690	625	565	0.818841	0.904	146	690	144	625	25.1	2.16e-33	147	Bacteria	Planctomycetota	Phycisphaerae	Sedimentisphaerales	SG8-4	CS2-K091	CS2-K091 sp013349615	GCA_013349615.1
MBT3202128.1	GAX62881.1	hypothetical protein HN350_19670 [Phycisphaerales bacterium]	690	646	571	0.827536	0.883901	170	690	156	646	26.1	1.42e-33	147	Bacteria	Planctomycetota	Phycisphaerae	SM23-33	SM23-33	BS750m-G57	BS750m-G57 sp018645065	GCA_018645065.1
HIQ21486.1	GAX62881.1	TPA: cell surface protein [Planctomycetes bacterium]	690	615	559	0.810145	0.908943	149	690	144	615	25.9	1.98e-33	147	Bacteria	Planctomycetota	Planctomycetia	Pirellulales	Thermoguttaceae	SZUA-1497	SZUA-1497 sp015661985	GCA_015661985.1
WP_165229058.1	GAX62881.1	cell surface protein [Aquisphaera sp. JC669]	690	630	563	0.815942	0.893651	149	690	150	630	26.6	1.24e-33	147	Bacteria	Planctomycetota	Planctomycetia	Isosphaerales	Isosphaeraceae	Aquisphaera	Aquisphaera sp011064615	GCF_011064615.1
PLTV01000156.1_4	GAX62881.1	# 3441 # 5351 # 1 # ID=344_4;partial=00;start_type=ATG;rbs_motif=GGAGG;rbs_spacer=5-10bp;gc_cont=0.594	690	637	507	0.734783	0.795918	196	688	211	634	26	2.38e-33	147	Bacteria	Acidobacteriota	Acidobacteriae	Acidobacteriales	Acidobacteriaceae	Terracidiphilus	Terracidiphilus sp003164635	GCA_003164635.1
RIK81629.1	GAX62881.1	hypothetical protein DCC68_08205 [Planctomycetes bacterium]	690	647	556	0.805797	0.859351	170	690	174	647	26.6	2.58e-33	147	Bacteria	Planctomycetota	Planctomycetia	Pirellulales	PLA5	PLA5	PLA5 sp003576845	GCA_003576845.1
OQB86143.1	GAX62881.1	Virginiamycin B lyase [Planctomycetes bacterium ADurb.Bin126]	690	648	727	1.05362	1.12191	14	690	5	648	31.6	1.44e-33	147	Bacteria	Planctomycetota	Phycisphaerae	SM23-33	SM23-33	MWDR01	MWDR01 sp002071695	GCA_002071695.1
MBN1362025.1	GAX62881.1	hypothetical protein JW993_15625 [Sedimentisphaerales bacterium]	690	629	523	0.757971	0.831479	189	687	187	626	27.5	2.23e-33	147	Bacteria	Planctomycetota	Phycisphaerae	Sedimentisphaerales	SG8-4	PLanc-01	PLanc-01 sp016927855	GCA_016927855.1
WP_069962728.1	GAX62881.1	c-type cytochrome [Lacunisphaera limnophila]	690	845	476	0.689855	0.563314	218	690	453	845	26.7	4.8e-33	147	Bacteria	Verrucomicrobiota	Verrucomicrobiae	Opitutales	Opitutaceae	Lacunisphaera	Lacunisphaera limnophila	GCF_001746835.1
PMES01000025.1_17	GAX62881.1	# 20320 # 22233 # -1 # ID=138_17;partial=00;start_type=GTG;rbs_motif=GGAGG;rbs_spacer=5-10bp;gc_cont=0.604	690	638	503	0.728986	0.788401	199	690	216	637	26.8	1.79e-33	147	Bacteria	Acidobacteriota	Acidobacteriae	Acidoferrales	UBA7541	Acidoferrum	Acidoferrum sp003154775	GCA_003154775.1
CAIYQA010000385.1_4	GAX62881.1	# 2374 # 4248 # -1 # ID=385_4;partial=00;start_type=ATG;rbs_motif=None;rbs_spacer=None;gc_cont=0.540	690	625	519	0.752174	0.8304	181	690	191	624	26.6	1.6e-33	147	Bacteria	Verrucomicrobiota	Verrucomicrobiae	Chthoniobacterales	Chthoniobacteraceae	UBA695	UBA695 sp903928175	GCA_903928175.1
NUQ70036.1	GAX62881.1	hypothetical protein HUU17_04375 [Chthonomonadales bacterium]	690	671	527	0.763768	0.785395	196	690	225	671	25.4	3.06e-33	147	Bacteria	Armatimonadota	Chthonomonadetes	Chthonomonadales	CAJBBX01	JABWBA01	JABWBA01 sp013360745	GCA_013360745.1
NPU96816.1	GAX62881.1	cell surface protein [Candidatus Omnitrophica bacterium]	690	604	473	0.685507	0.783113	218	690	214	604	26.8	9.84e-34	147	Bacteria	OLB16	OLB16	SURF-12	SURF-12	JABLXU01	JABLXU01 sp013177805	GCA_013177805.1
MBI5690449.1	GAX62881.1	cell surface protein [Verrucomicrobia bacterium]	690	656	511	0.74058	0.778963	196	690	225	656	26.8	1.53e-33	147	Bacteria	Verrucomicrobiota	Verrucomicrobiae	Opitutales	Opitutaceae	ER46	ER46 sp016222805	GCA_016222805.1
DIXK01000077.1_36	GAX62881.1	# 58708 # 60585 # 1 # ID=28_36;partial=00;start_type=ATG;rbs_motif=None;rbs_spacer=None;gc_cont=0.627	690	626	514	0.744928	0.821086	196	690	196	625	25.5	2.18e-33	147	Bacteria	Verrucomicrobiota	Verrucomicrobiae	Pedosphaerales	UBA8199	UBA6082	UBA6082 sp002428665	GCA_002428665.1
MBP88047.1	GAX62881.1	hypothetical protein CMJ64_15205 [Planctomycetaceae bacterium]	690	651	723	1.04783	1.1106	16	690	11	651	31	2.66e-33	147	Bacteria	Planctomycetota	Planctomycetia	Pirellulales	Pirellulaceae	GCA-2726245	GCA-2726245 sp002726245	GCA_002726245.1
CAILVY010000238.1_41	GAX62881.1	# 52864 # 54693 # 1 # ID=238_41;partial=00;start_type=GTG;rbs_motif=AGGAG;rbs_spacer=5-10bp;gc_cont=0.644	690	610	503	0.728986	0.82459	196	687	187	606	27.4	1.89e-33	147	Bacteria	Hydrogenedentota	Hydrogenedentia	Hydrogenedentiales	CAIZGN01	CAILVY01	CAILVY01 sp903837785	GCA_903837785.1
PLOG01000085.1_145	GAX62881.1	# 168353 # 170275 # -1 # ID=93_145;partial=00;start_type=ATG;rbs_motif=AGGAG;rbs_spacer=5-10bp;gc_cont=0.616	690	641	505	0.731884	0.787832	196	688	212	638	26.3	2.46e-33	147	Bacteria	Acidobacteriota	Acidobacteriae	Acidobacteriales	Acidobacteriaceae	Terracidiphilus	Terracidiphilus sp003142935	GCA_003142935.1
DGZP01000071.1_30	GAX62881.1	# 48993 # 50780 # -1 # ID=50_30;partial=00;start_type=ATG;rbs_motif=AATAA;rbs_spacer=8bp;gc_cont=0.469	690	596	553	0.801449	0.927852	147	690	130	595	26	1.65e-33	147	Bacteria	Bacteroidota	Bacteroidia	Bacteroidales	Dysgonomonadaceae	Proteiniphilum	Proteiniphilum sp002398565	GCA_002398565.1
PMKM01000002.1_7	GAX62881.1	# 9168 # 11291 # 1 # ID=165_7;partial=00;start_type=ATG;rbs_motif=GGAGG;rbs_spacer=5-10bp;gc_cont=0.566	690	708	591	0.856522	0.834746	169	688	177	705	25.4	6.88e-33	146	Bacteria	Acidobacteriota	Acidobacteriae	Bryobacterales	Bryobacteraceae	Bog-375	Bog-375 sp003157745	GCA_003157745.1
MCL1921628.1	GAX62881.1	MAG: c-type cytochrome [Kiritimatiellaeota bacterium]	690	618	487	0.705797	0.788026	215	687	205	615	26.7	3.68e-33	146	Bacteria	Verrucomicrobiota	Kiritimatiellae	RFP12	UBA1067	WRJS01	WRJS01 sp009778475	GCA_009778475.1
WP_013563624.1	GAX62881.1	c-type cytochrome [Isosphaera pallida]	690	645	508	0.736232	0.787597	193	690	217	645	25.8	4.58e-33	146	Bacteria	Planctomycetota	Planctomycetia	Isosphaerales	Isosphaeraceae	Isosphaera	Isosphaera pallida	GCF_000186345.1
MBL7115319.1	GAX62881.1	c-type cytochrome [Kiritimatiellae bacterium]	690	608	508	0.736232	0.835526	196	690	183	608	26.8	3.36e-33	146	Bacteria	Verrucomicrobiota	Kiritimatiellae	UBA8416	JADHWI01	JADHWI01	JADHWI01 sp016783565	GCA_016783565.1
DCUI01000268.1_7	GAX62881.1	# 6031 # 8136 # 1 # ID=152_7;partial=00;start_type=ATG;rbs_motif=AGGA;rbs_spacer=5-10bp;gc_cont=0.638	690	702	555	0.804348	0.790598	196	690	227	701	25.9	4.97e-33	146	Bacteria	Planctomycetota	Phycisphaerae	Sedimentisphaerales	SG8-4	PLanc-01	PLanc-01 sp002327785	GCA_002327785.1
CACXPT010000045.1_11	GAX62881.1	# 9220 # 11115 # -1 # ID=45_11;partial=00;start_type=ATG;rbs_motif=AGGAG;rbs_spacer=5-10bp;gc_cont=0.652	690	632	517	0.749275	0.818038	188	690	193	631	27.7	3.08e-33	146	Bacteria	Verrucomicrobiota	Kiritimatiellae	RFP12	UBA1067	RUG572	RUG572 sp902769585	GCA_902769585.1
CADBTE010000422.1_9	GAX62881.1	# 6001 # 7887 # -1 # ID=422_9;partial=00;start_type=ATG;rbs_motif=GGA/GAG/AGG;rbs_spacer=5-10bp;gc_cont=0.603	690	629	546	0.791304	0.868045	168	690	161	628	26.2	3e-33	146	Bacteria	Planctomycetota	Planctomycetia	Pirellulales	Thermoguttaceae	RUG695	RUG695 sp902797455	GCA_902797455.1
PMYL01000019.1_166	GAX62881.1	# 197213 # 199126 # 1 # ID=20_166;partial=00;start_type=GTG;rbs_motif=GGAGG;rbs_spacer=5-10bp;gc_cont=0.642	690	638	545	0.789855	0.854232	169	689	173	636	25.7	4.34e-33	146	Bacteria	Acidobacteriota	Acidobacteriae	Acidobacteriales	Acidobacteriaceae	Terracidiphilus	Terracidiphilus sp003170825	GCA_003170825.1
MBQ6006974.1	GAX62881.1	c-type cytochrome, partial [Kiritimatiellae bacterium]	690	561	513	0.743478	0.914439	188	690	123	561	26.7	2.09e-33	146	Bacteria	Verrucomicrobiota	Kiritimatiellae	RFP12	UBA1067	RUG572	RUG572 sp017427485	GCA_017427485.1
NNJ43201.1	GAX62881.1	c-type cytochrome [Akkermansiaceae bacterium]	690	597	552	0.8	0.924623	147	690	133	597	23.7	2.25e-33	146	Bacteria	Verrucomicrobiota	Verrucomicrobiae	Verrucomicrobiales	Akkermansiaceae	UBA985	UBA985 sp013041925	GCA_013041925.1
CAIKZE010000133.1_5	GAX62881.1	# 2236 # 4137 # -1 # ID=133_5;partial=00;start_type=ATG;rbs_motif=AGGA;rbs_spacer=5-10bp;gc_cont=0.520	690	634	515	0.746377	0.812303	196	690	192	633	26.4	3.13e-33	146	Bacteria	Verrucomicrobiota	Lentisphaeria	Victivallales	Victivallaceae	CAIPAT01	CAIPAT01 sp903831825	GCA_903831825.1
MBI5802018.1	GAX62881.1	cell surface protein [Verrucomicrobia bacterium]	690	621	512	0.742029	0.824477	196	690	189	621	27.9	3.77e-33	146	Bacteria	Verrucomicrobiota	Verrucomicrobiae	Pedosphaerales	SXTU01	SXTU01	SXTU01 sp016235545	GCA_016235545.1
DBMR01000044.1_6	GAX62881.1	# 2536 # 4191 # -1 # ID=84_6;partial=00;start_type=ATG;rbs_motif=None;rbs_spacer=None;gc_cont=0.562	690	552	489	0.708696	0.88587	215	690	144	551	27.4	4.64e-33	145	Bacteria	Verrucomicrobiota	Verrucomicrobiae	Pedosphaerales	UBA8199	UBA693	UBA693 sp002298785	GCA_002298785.1
CAIYJE010000056.1_2	GAX62881.1	# 398 # 2329 # 1 # ID=56_2;partial=00;start_type=ATG;rbs_motif=4Base/6BMM;rbs_spacer=13-15bp;gc_cont=0.626	690	644	440	0.637681	0.68323	251	690	275	643	27	8.2e-33	145	Bacteria	Planctomycetota	Planctomycetia	Isosphaerales	Isosphaeraceae	CAIYJE01	CAIYJE01 sp903926465	GCA_903926465.1
PLFY01000093.1_3	GAX62881.1	# 3063 # 4988 # 1 # ID=183_3;partial=00;start_type=GTG;rbs_motif=GGAGG;rbs_spacer=5-10bp;gc_cont=0.606	690	642	538	0.77971	0.838006	169	688	184	639	25.3	6.01e-33	145	Bacteria	Acidobacteriota	Acidobacteriae	Acidobacteriales	Acidobacteriaceae	Terracidiphilus	Terracidiphilus sp003138365	GCA_003138365.1
PLXS01000038.1_66	GAX62881.1	# 83409 # 85382 # 1 # ID=40_66;partial=00;start_type=ATG;rbs_motif=None;rbs_spacer=None;gc_cont=0.713	690	658	497	0.72029	0.755319	196	690	229	657	28	6.76e-33	145	Bacteria	Verrucomicrobiota	Verrucomicrobiae	Opitutales	Opitutaceae	Palsa-1447	Palsa-1447 sp003151515	GCA_003151515.1
DBXN01000028.1_28	GAX62881.1	# 35164 # 37098 # -1 # ID=170_28;partial=00;start_type=ATG;rbs_motif=GGAG/GAGG;rbs_spacer=5-10bp;gc_cont=0.641	690	645	720	1.04348	1.11628	13	690	33	644	28.5	1.11e-32	145	Bacteria	Verrucomicrobiota	Kiritimatiellae	RFP12	UBA1067	UBA1211	UBA1211 sp002309585	GCA_002309585.1
MBI5694084.1	GAX62881.1	cell surface protein [Verrucomicrobia bacterium]	690	627	515	0.746377	0.821372	196	690	192	627	26.6	9.64e-33	145	Bacteria	Verrucomicrobiota	Verrucomicrobiae	Opitutales	Opitutaceae	ER46	ER46 sp016222805	GCA_016222805.1
DDYW01000179.1_12	GAX62881.1	# 19976 # 21850 # 1 # ID=140_12;partial=00;start_type=ATG;rbs_motif=AGGA;rbs_spacer=5-10bp;gc_cont=0.645	690	625	486	0.704348	0.7776	215	690	223	624	27.6	9.48e-33	145	Bacteria	Hydrogenedentota	Hydrogenedentia	Hydrogenedentiales	SLHB01	UBA2224	UBA2224 sp002348185	GCA_002348185.1
TAN36790.1	GAX62881.1	cell surface protein [Verrucomicrobia bacterium]	690	611	521	0.755072	0.8527	181	690	172	611	26.7	4.65e-33	145	Bacteria	Verrucomicrobiota	Kiritimatiellae	LD1-PB3	CAIQIC01	DP16D-bin41	DP16D-bin41 sp004321905	GCA_004321905.1
NLN93766.1	GAX62881.1	MAG: beta-propeller fold lactonase family protein [Candidatus Hydrogenedens sp.]	690	615	479	0.694203	0.778862	215	690	220	615	27.1	4.82e-33	145	Bacteria	Hydrogenedentota	Hydrogenedentia	Hydrogenedentiales	CAITNO01	JAAYJV01	JAAYJV01 sp012522755	GCA_012522755.1
WP_146529948.1	GAX62881.1	beta-propeller fold lactonase family protein [Novipirellula artificiosorum]	690	639	500	0.724638	0.782473	215	690	218	639	25.8	1.06e-32	145	Bacteria	Planctomycetota	Planctomycetia	Pirellulales	Pirellulaceae	Novipirellula	Novipirellula artificiosorum	GCF_007860135.1
NLF73237.1	GAX62881.1	MAG: beta-propeller fold lactonase family protein [Candidatus Anammoximicrobium sp.]	690	626	506	0.733333	0.808307	196	690	211	626	28.9	9.56e-33	145	Bacteria	Planctomycetota	Planctomycetia	Pirellulales	Pirellulaceae	Anammoximicrobium	Anammoximicrobium sp012515235	GCA_012515235.1
URIT01000213.1_2	GAX62881.1	# 970 # 2868 # -1 # ID=213_2;partial=01;start_type=Edge;rbs_motif=None;rbs_spacer=None;gc_cont=0.714	690	633	517	0.749275	0.816746	188	690	194	632	27.7	5.6e-33	145	Bacteria	Verrucomicrobiota	Kiritimatiellae	RFP12	UBA1067	RUG572	RUG572 sp900547945	GCA_900547945.1
MBS1804476.1	GAX62881.1	c-type cytochrome [Acidobacteria bacterium]	690	632	480	0.695652	0.759494	221	688	233	630	26.7	1e-32	145	Bacteria	Acidobacteriota	Acidobacteriae	Acidobacteriales	Acidobacteriaceae	Terracidiphilus	Terracidiphilus sp018268915	GCA_018268915.1
CAITNO010000035.1_29	GAX62881.1	# 45839 # 47704 # 1 # ID=35_29;partial=00;start_type=ATG;rbs_motif=AGGA;rbs_spacer=5-10bp;gc_cont=0.643	690	622	486	0.704348	0.78135	215	690	219	621	28	6.88e-33	145	Bacteria	Hydrogenedentota	Hydrogenedentia	Hydrogenedentiales	CAITNO01	CAITNO01	CAITNO01 sp903893795	GCA_903893795.1
TKJ34826.1	GAX62881.1	cell surface protein [Planctomycetes bacterium B3_Pla]	690	630	496	0.718841	0.787302	215	687	214	627	25.6	9.88e-33	145	Bacteria	Planctomycetota	Phycisphaerae	Sedimentisphaerales	SG8-4	SG8-4	SG8-4 sp005223045	GCA_005223045.1
WP_012375766.1	GAX62881.1	beta-propeller fold lactonase family protein [Opitutus terrae]	690	821	505	0.731884	0.615104	199	690	396	821	25.5	1.9e-32	145	Bacteria	Verrucomicrobiota	Verrucomicrobiae	Opitutales	Opitutaceae	Opitutus	Opitutus terrae	GCF_000019965.1
OGR57401.1	GAX62881.1	hypothetical protein A2X36_09090 [Elusimicrobia bacterium GWA2_69_24]	690	646	508	0.736232	0.786378	199	690	230	646	27.2	8.32e-33	145	Bacteria	Elusimicrobiota	Elusimicrobia	UBA1565	UBA1565	UBA10166	UBA10166 sp001799695	GCA_001799695.1
SPE31641.1	GAX62881.1	40-residue YVTN family beta-propeller repeat protein [Candidatus Sulfotelmatomonas gaucii]	690	647	542	0.785507	0.837713	173	688	184	645	25.8	6.24e-33	145	Bacteria	Acidobacteriota	Acidobacteriae	Acidobacteriales	Acidobacteriaceae	Terracidiphilus	Terracidiphilus gaucii	GCF_900290245.1
WP_158787624.1	GAX62881.1	beta-propeller fold lactonase family protein [Granulicella sp. L46]	690	658	514	0.744928	0.781155	199	690	221	658	26.1	6.76e-33	145	Bacteria	Acidobacteriota	Acidobacteriae	Acidobacteriales	Acidobacteriaceae	UBA5172	UBA5172 sp009765785	GCF_009765785.1
WP_146502088.1	GAX62881.1	c-type cytochrome [Rubinisphaera italica]	690	611	523	0.757971	0.855974	170	690	174	611	25.8	8.42e-33	145	Bacteria	Planctomycetota	Planctomycetia	Planctomycetales	Planctomycetaceae	Rubinisphaera	Rubinisphaera italica	GCF_007859715.1
NLV40213.1	GAX62881.1	c-type cytochrome [Candidatus Hydrogenedentes bacterium]	690	620	486	0.704348	0.783871	215	690	218	620	28.4	6.77e-33	145	Bacteria	Hydrogenedentota	Hydrogenedentia	Hydrogenedentiales	CAITNO01	JAAYBR01	JAAYBR01 sp012730045	GCA_012730045.1
MBE7500584.1	GAX62881.1	beta-propeller fold lactonase family protein [Verrucomicrobiales bacterium]	690	628	515	0.746377	0.820064	196	690	197	628	26.2	5.38e-33	145	Bacteria	Verrucomicrobiota	Verrucomicrobiae	Pedosphaerales	J093	DSVZ01	DSVZ01 sp015075445	GCA_015075445.1
OQC67489.1	GAX62881.1	Di-heme cytochrome c peroxidase [Verrucomicrobia bacterium ADurb.Bin006]	690	632	486	0.704348	0.768987	215	690	230	632	27.8	7.47e-33	145	Bacteria	Verrucomicrobiota	Verrucomicrobiae	Pedosphaerales	J093	MWFF01	MWFF01 sp002071485	GCA_002071485.1
ONRL01000063.1_4	GAX62881.1	# 5174 # 7000 # 1 # ID=189_4;partial=00;start_type=ATG;rbs_motif=AGGA;rbs_spacer=5-10bp;gc_cont=0.704	690	609	513	0.743478	0.842365	188	690	170	608	26.5	1.11e-32	144	Bacteria	Verrucomicrobiota	Kiritimatiellae	RFP12	UBA1067	RUG572	RUG572 sp900320225	GCA_900320225.1
NUQ62342.1	GAX62881.1	MAG: beta-propeller fold lactonase family protein [Pirellulales bacterium]	690	626	521	0.755072	0.832268	196	690	191	626	27.3	2.32e-32	144	Bacteria	Planctomycetota	Planctomycetia	Pirellulales	Thermoguttaceae	JABWBD01	JABWBD01 sp013360685	GCA_013360685.1
NMA47966.1	GAX62881.1	MAG: cell surface protein [Lentisphaerae bacterium]	690	610	483	0.7	0.791803	219	690	211	610	27.5	1.51e-32	144	Bacteria	Verrucomicrobiota	Lentisphaeria	UBA1407	UBA1407	JAAZKQ01	JAAZKQ01 sp012799755	GCA_012799755.1
WYBU01000128.1_13	GAX62881.1	# 13936 # 16338 # 1 # ID=117_13;partial=00;start_type=GTG;rbs_motif=GGAG/GAGG;rbs_spacer=5-10bp;gc_cont=0.637	690	801	488	0.707246	0.609238	218	690	366	800	27.7	3.19e-32	144	Bacteria	Planctomycetota	Phycisphaerae	UBA1845	UTPLA1	PLA4	PLA4 sp011525745	GCA_011525745.1
CAIZQW010000147.1_11	GAX62881.1	# 9253 # 11094 # -1 # ID=147_11;partial=00;start_type=ATG;rbs_motif=AGGA/GGAG/GAGG;rbs_spacer=11-12bp;gc_cont=0.533	690	614	486	0.704348	0.791531	215	687	203	610	27.2	2.1e-32	144	Bacteria	Verrucomicrobiota	Kiritimatiellae	RFP12	UBA1067	CAIZQW01	CAIZQW01 sp903935195	GCA_903935195.1
MBI4165576.1	GAX62881.1	YncE family protein [Acidobacteria bacterium]	690	683	535	0.775362	0.783309	218	690	230	683	25.4	3.44e-32	144	Bacteria	Acidobacteriota	Acidobacteriae	UBA7540	UBA7540	JACQNR01	JACQNR01 sp016202975	GCA_016202975.1
CACZAK010000068.1_11	GAX62881.1	# 16694 # 18520 # -1 # ID=68_11;partial=00;start_type=ATG;rbs_motif=AGGAG;rbs_spacer=5-10bp;gc_cont=0.668	690	609	486	0.704348	0.79803	215	690	197	608	27.4	1.5e-32	144	Bacteria	Verrucomicrobiota	Kiritimatiellae	RFP12	UBA1067	RUG572	RUG572 sp902779075	GCA_902779075.1
CAIWMU010000093.1_88	GAX62881.1	# 111026 # 112963 # 1 # ID=93_88;partial=00;start_type=ATG;rbs_motif=None;rbs_spacer=None;gc_cont=0.598	690	646	611	0.885507	0.94582	141	690	105	645	26.7	1.5e-32	144	Bacteria	Verrucomicrobiota	Verrucomicrobiae	Pedosphaerales	UBA8199	UBA693	UBA693 sp903913865	GCA_903913865.1
CAITBM010000140.1_14	GAX62881.1	# 21926 # 23899 # 1 # ID=140_14;partial=00;start_type=ATG;rbs_motif=None;rbs_spacer=None;gc_cont=0.651	690	658	540	0.782609	0.820669	170	690	197	657	26.1	1.63e-32	144	Bacteria	Verrucomicrobiota	Verrucomicrobiae	Opitutales	Opitutaceae	Palsa-1447	Palsa-1447 sp903890485	GCA_903890485.1
MBC8472353.1	GAX62881.1	c-type cytochrome [Planctomycetes bacterium]	690	631	524	0.75942	0.830428	190	687	188	628	25.6	3.24e-32	143	Bacteria	Planctomycetota	Phycisphaerae	Sedimentisphaerales	SG8-4	NIOZ-UU13	NIOZ-UU13 sp014384025	GCA_014384025.1
NQT03879.1	GAX62881.1	cell surface protein, partial [Planctomycetes bacterium]	690	500	574	0.831884	1.148	147	687	9	497	24.2	1.09e-32	143	Bacteria	Planctomycetota	Phycisphaerae	Sedimentisphaerales	SG8-4	NIOZ-UU13	NIOZ-UU13 sp013202635	GCA_013202635.1
KAA6456899.1	GAX62881.1	c-type cytochrome [Acidobacteria bacterium AB60]	690	422	502	0.727536	1.18957	199	688	2	420	26.3	3.21e-33	143	Bacteria	Acidobacteriota	Acidobacteriae	Acidobacteriales	Acidobacteriaceae	Terracidiphilus	Terracidiphilus sp008682415	GCA_008682415.1
WP_165230019.1	GAX62881.1	multiheme c-type cytochrome [Aquisphaera sp. JC669]	690	974	499	0.723188	0.51232	206	690	555	974	24.6	1.39e-31	143	Bacteria	Planctomycetota	Planctomycetia	Isosphaerales	Isosphaeraceae	Aquisphaera	Aquisphaera sp011064615	GCF_011064615.1
MBJ21365.1	GAX62881.1	hypothetical protein CL933_18315 [Deltaproteobacteria bacterium]	690	439	439	0.636232	1	280	690	79	439	27.8	3.17e-33	143	Bacteria	Myxococcota_A	UBA9160	UBA9160	UBA4427	UBA4427	UBA4427 sp002719955	GCA_002719955.1
CAIWFH010000166.1_56	GAX62881.1	# 64706 # 66625 # -1 # ID=166_56;partial=00;start_type=GTG;rbs_motif=GGAGG;rbs_spacer=5-10bp;gc_cont=0.616	690	640	547	0.792754	0.854688	169	688	176	637	26	3.47e-32	143	Bacteria	Acidobacteriota	Acidobacteriae	Acidobacteriales	Acidobacteriaceae	Terracidiphilus	Terracidiphilus sp903911925	GCA_903911925.1
OGV68886.1	GAX62881.1	MAG: hypothetical protein A2283_24220 [Lentisphaerae bacterium RIFOXYA12_FULL_48_11]	690	615	674	0.976812	1.09593	35	690	27	615	28.3	3.83e-32	143	Bacteria	Verrucomicrobiota	Kiritimatiellae	UBA8416	YA12-FULL-48-11	YA12-FULL-48-11	YA12-FULL-48-11 sp001804885	GCA_001804885.1
MBP7936475.1	GAX62881.1	c-type cytochrome [Phycisphaerae bacterium]	690	619	507	0.734783	0.819063	192	687	193	616	25.2	3.96e-32	143	Bacteria	Planctomycetota	Phycisphaerae	UBA1845	PWPN01	JAGNEZ01	JAGNEZ01 sp018003015	GCA_018003015.1
CAIWJG010000943.1_1	GAX62881.1	# 158 # 2053 # 1 # ID=943_1;partial=00;start_type=ATG;rbs_motif=None;rbs_spacer=None;gc_cont=0.629	690	632	513	0.743478	0.811709	196	690	199	631	26.9	3.27e-32	143	Bacteria	Verrucomicrobiota	Verrucomicrobiae	Pedosphaerales	UBA8199	PALSA-1440	PALSA-1440 sp903912925	GCA_903912925.1
DEML01000068.1_2	GAX62881.1	# 606 # 2441 # -1 # ID=81_2;partial=00;start_type=ATG;rbs_motif=GGAGG;rbs_spacer=5-10bp;gc_cont=0.516	690	612	523	0.757971	0.854575	170	690	174	611	26.2	2.78e-32	143	Bacteria	Planctomycetota	Planctomycetia	Planctomycetales	Planctomycetaceae	Rubinisphaera	Rubinisphaera sp002359185	GCA_002359185.1
MBR4654812.1	GAX62881.1	c-type cytochrome [Kiritimatiellae bacterium]	690	632	516	0.747826	0.816456	188	690	194	632	25.6	5.89e-32	142	Bacteria	Verrucomicrobiota	Kiritimatiellae	RFP12	UBA1067	RGIG6720	RGIG6720 sp017525225	GCA_017525225.1
MBP7933068.1	GAX62881.1	cell surface protein [Phycisphaerae bacterium]	690	667	515	0.746377	0.772114	215	690	213	667	26.8	1.35e-31	142	Bacteria	Planctomycetota	Phycisphaerae	UBA1845	PWPN01	JAGNEZ01	JAGNEZ01 sp018003015	GCA_018003015.1
MBI5395910.1	GAX62881.1	beta-propeller fold lactonase family protein [Verrucomicrobia bacterium]	690	629	707	1.02464	1.12401	16	690	8	629	24.5	5.75e-32	142	Bacteria	Verrucomicrobiota	Verrucomicrobiae	Palsa-1439	CAIQCK01	JACRKA01	JACRKA01 sp016219905	GCA_016219905.1
MBD3373743.1	GAX62881.1	c-type cytochrome [candidate division KSB1 bacterium]	690	609	508	0.736232	0.834154	190	690	187	609	27.2	8.83e-32	142	Bacteria	KSB1	UBA2214	UBA2214	WJMF01	WJME01	WJME01 sp014728115	GCA_014728115.1
MAG58597.1	GAX62881.1	hypothetical protein CMJ83_20095, partial [Planctomycetes bacterium]	690	314	343	0.497101	1.09236	345	687	47	311	32.7	4.74e-34	142	Bacteria	Planctomycetota	GCA-002687715	GCA-002687715	GCA-002687715	GCA-2687715	GCA-2687715 sp002687715	GCA_002687715.1
PLSB01000322.1_22	GAX62881.1	# 25547 # 27481 # 1 # ID=289_22;partial=00;start_type=ATG;rbs_motif=AGGAG;rbs_spacer=5-10bp;gc_cont=0.591	690	645	507	0.734783	0.786047	196	689	216	643	25	1.16e-31	142	Bacteria	Acidobacteriota	Acidobacteriae	Acidobacteriales	Acidobacteriaceae	Terracidiphilus	Terracidiphilus sp003165005	GCA_003165005.1
MBI2298578.1	GAX62881.1	c-type cytochrome [Armatimonadetes bacterium]	690	626	515	0.746377	0.822684	196	690	191	626	26.2	1.01e-31	142	Bacteria	Armatimonadota	UBA10988	UBA10988	UBA10988	JACPDV01	JACPDV01 sp016183835	GCA_016183835.1
DLMH01000009.1_33	GAX62881.1	# 34174 # 36087 # -1 # ID=104_33;partial=00;start_type=GTG;rbs_motif=GGAGG;rbs_spacer=5-10bp;gc_cont=0.602	690	638	504	0.730435	0.789969	199	690	216	637	27.2	1.11e-31	142	Bacteria	Acidobacteriota	Acidobacteriae	Acidoferrales	UBA7541	Acidoferrum	Acidoferrum typicum	GCA_002478115.1
MBR4901075.1	GAX62881.1	c-type cytochrome [Victivallales bacterium]	690	603	473	0.685507	0.784411	224	687	209	600	26.8	8.39e-32	142	Bacteria	Verrucomicrobiota	Lentisphaeria	UBA1407	UBA1407	UBA1407	UBA1407 sp017554445	GCA_017554445.1
PMGP01000219.1_4	GAX62881.1	# 3548 # 5878 # 1 # ID=393_4;partial=00;start_type=GTG;rbs_motif=AGGAG;rbs_spacer=5-10bp;gc_cont=0.607	690	777	505	0.731884	0.649936	196	688	348	774	24.6	1.67e-31	142	Bacteria	Acidobacteriota	Acidobacteriae	Acidobacteriales	Acidobacteriaceae	Terracidiphilus	Terracidiphilus sp003156235	GCA_003156235.1
CAIMWS010000521.1_21	GAX62881.1	# 26894 # 28858 # -1 # ID=521_21;partial=00;start_type=ATG;rbs_motif=None;rbs_spacer=None;gc_cont=0.595	690	655	512	0.742029	0.781679	193	690	225	654	25.6	9.3e-32	142	Bacteria	Verrucomicrobiota	Verrucomicrobiae	Pedosphaerales	UBA1319	CAIMWS01	CAIMWS01 sp903845125	GCA_903845125.1
LVBB01000158.1_48	GAX62881.1	# 60339 # 64784 # 1 # ID=158_48;partial=00;start_type=ATG;rbs_motif=AGGAG;rbs_spacer=5-10bp;gc_cont=0.648	690	1482	481	0.697101	0.324561	215	690	1084	1481	27.4	4.53e-31	142	Bacteria	Planctomycetota	Phycisphaerae	Sedimentisphaerales	SG8-4	PLanc-01	PLanc-01 sp001603075	GCA_001603075.1
CAIYYI010000252.1_2	GAX62881.1	# 107 # 2080 # -1 # ID=252_2;partial=00;start_type=ATG;rbs_motif=None;rbs_spacer=None;gc_cont=0.657	690	658	508	0.736232	0.772036	199	690	231	657	27.2	9.49e-32	142	Bacteria	Verrucomicrobiota	Verrucomicrobiae	Pedosphaerales	CAIYYI01	CAIYYI01	CAIYYI01 sp903930345	GCA_903930345.1
MBI5083633.1	GAX62881.1	beta-propeller fold lactonase family protein [Acidobacteria bacterium]	690	792	505	0.731884	0.637626	201	690	367	792	26.5	1.74e-31	142	Bacteria	Acidobacteriota	Acidobacteriae	Bryobacterales	Bryobacteraceae	Paludibaculum	Paludibaculum sp016215215	GCA_016215215.1
MBM3881171.1	GAX62881.1	hypothetical protein FJ387_15860 [Verrucomicrobia bacterium]	690	655	511	0.74058	0.780153	183	690	216	655	25.4	6.94e-32	142	Bacteria	Verrucomicrobiota	Verrucomicrobiae	Pedosphaerales	J093	VHCO01	VHCO01 sp016871715	GCA_016871715.1
PLTZ01000062.1_17	GAX62881.1	# 27877 # 29838 # 1 # ID=32_17;partial=00;start_type=ATG;rbs_motif=None;rbs_spacer=None;gc_cont=0.651	690	654	541	0.784058	0.827217	170	690	193	653	26.4	1.24e-31	142	Bacteria	Verrucomicrobiota	Verrucomicrobiae	Opitutales	Opitutaceae	Palsa-1447	Palsa-1447 sp003164715	GCA_003164715.1
PLZC01000269.1_13	GAX62881.1	# 15550 # 17448 # 1 # ID=365_13;partial=00;start_type=GTG;rbs_motif=GGAGG;rbs_spacer=5-10bp;gc_cont=0.607	690	633	505	0.731884	0.797788	196	688	208	630	26.1	7.96e-32	142	Bacteria	Acidobacteriota	Acidobacteriae	Acidobacteriales	Acidobacteriaceae	Terracidiphilus	Terracidiphilus sp003151985	GCA_003151985.1
PLSM01000094.1_6	GAX62881.1	# 7569 # 9488 # -1 # ID=148_6;partial=00;start_type=ATG;rbs_motif=AGGAG;rbs_spacer=5-10bp;gc_cont=0.618	690	640	504	0.730435	0.7875	196	688	216	637	26	1.12e-31	142	Bacteria	Acidobacteriota	Acidobacteriae	Acidobacteriales	Acidobacteriaceae	Terracidiphilus	Terracidiphilus sp003165075	GCA_003165075.1
NLZ03125.1	GAX62881.1	MAG: cell surface protein [Pirellulaceae bacterium]	690	637	560	0.811594	0.879121	147	690	147	636	25.7	6.11e-32	142	Bacteria	Planctomycetota	Planctomycetia	Pirellulales	Thermoguttaceae	JAAYCB01	JAAYCB01 sp012744395	GCA_012744395.1
DIAS01000144.1_9	GAX62881.1	# 11007 # 12203 # -1 # ID=27_9;partial=00;start_type=ATG;rbs_motif=AAA;rbs_spacer=11bp;gc_cont=0.432	690	399	456	0.66087	1.14286	252	690	1	375	27.6	5.31e-33	142	Bacteria	Bacteroidota	Bacteroidia	Bacteroidales	UBA10428	UBA5072	UBA5072 sp002415855	GCA_002415855.1
MBL7039560.1	GAX62881.1	MAG: cell surface protein [Pirellulaceae bacterium]	690	615	522	0.756522	0.84878	177	690	183	615	28.5	6.91e-32	142	Bacteria	Planctomycetota	Planctomycetia	Pirellulales	Pirellulaceae	JADHUC01	JADHUC01 sp016784735	GCA_016784735.1
PUOI01000384.1_2	GAX62881.1	# 1153 # 3117 # 1 # ID=28_2;partial=00;start_type=ATG;rbs_motif=GGAG/GAGG;rbs_spacer=5-10bp;gc_cont=0.623	690	655	485	0.702899	0.740458	215	690	252	654	27	6.94e-32	142	Bacteria	Hydrogenedentota	Hydrogenedentia	Hydrogenedentiales	SLHB01	SKRY01	SKRY01 sp003552765	GCA_003552765.1
ODS29884.1	GAX62881.1	putative hydrazine hydrolase B subunit, partial [Candidatus Scalindua rubra]	690	78	78	0.113043	1	613	690	1	78	87.2	1.12e-36	142	Bacteria	Planctomycetota	Brocadiae	Brocadiales	Scalinduaceae	Scalindua	Scalindua rubra_A	GCA_001723765.1
KPK80444.1	GAX62881.1	hypothetical protein AMJ81_12090 [Phycisphaerae bacterium SM23_33]	690	638	567	0.821739	0.888715	175	690	150	638	26.3	1.11e-31	142	Bacteria	Planctomycetota	Phycisphaerae	SM23-33	SM23-33	SM23-33	SM23-33 sp001303665	GCA_001303665.1
CACXFR010000029.1_4	GAX62881.1	# 2890 # 4818 # 1 # ID=29_4;partial=00;start_type=TTG;rbs_motif=GGA/GAG/AGG;rbs_spacer=5-10bp;gc_cont=0.565	690	643	509	0.737681	0.791602	199	690	215	642	26.5	1.15e-31	142	Bacteria	Planctomycetota	Planctomycetia	Pirellulales	Thermoguttaceae	RUG695	RUG695 sp902766935	GCA_902766935.1
MBI1902725.1	GAX62881.1	MAG: c-type cytochrome [Planctomycetia bacterium]	690	617	696	1.0087	1.12804	40	690	52	617	22.7	7.02e-32	142	Bacteria	Planctomycetota	Planctomycetia	Pirellulales	JACOUI01	JACOUI01	JACOUI01 sp016177915	GCA_016177915.1
MBI9019079.1	GAX62881.1	beta-propeller fold lactonase family protein [Phycisphaerae bacterium]	690	599	503	0.728986	0.839733	205	690	180	599	24.9	8.1e-32	142	Bacteria	Planctomycetota	Phycisphaerae	Sedimentisphaerales	SM23-30	JAEIOG01	JAEIOG01 sp016342495	GCA_016342495.1
NLT60845.1	GAX62881.1	beta-propeller fold lactonase family protein [Candidatus Hydrogenedentes bacterium]	690	613	485	0.702899	0.791191	215	690	212	613	27	9.13e-32	142	Bacteria	Hydrogenedentota	Hydrogenedentia	Hydrogenedentiales	SLHB01	UBA2224	UBA2224 sp012719295	GCA_012719295.1
SKLO01000373.1_4	GAX62881.1	# 6958 # 8646 # -1 # ID=65_4;partial=00;start_type=ATG;rbs_motif=None;rbs_spacer=None;gc_cont=0.648	690	563	553	0.801449	0.982238	148	690	104	562	25.3	5.73e-32	142	Bacteria	Verrucomicrobiota	Verrucomicrobiae	Verrucomicrobiales	SKLO01	SKLO01	SKLO01 sp007123195	GCA_007123195.1
NOS69163.1	GAX62881.1	cell surface protein [Verrucomicrobia bacterium]	690	654	514	0.744928	0.785933	196	687	223	651	26.3	9.24e-32	142	Bacteria	Verrucomicrobiota	Verrucomicrobiae	Pedosphaerales	UBA11358	SCTL01	SCTL01 sp013140495	GCA_013140495.1
MBL7221731.1	GAX62881.1	PQQ-binding-like beta-propeller repeat protein [Phycisphaerae bacterium]	690	626	520	0.753623	0.830671	189	690	190	626	26	1.82e-31	141	Bacteria	Planctomycetota	Phycisphaerae	SM23-33	SM23-33	BS750m-G57	BS750m-G57 sp016782885	GCA_016782885.1
DHWW01000347.1_8	GAX62881.1	# 6129 # 7940 # -1 # ID=307_8;partial=00;start_type=GTG;rbs_motif=AGxAG;rbs_spacer=5-10bp;gc_cont=0.613	690	604	484	0.701449	0.801325	227	690	197	603	25.6	1.14e-31	141	Bacteria	Acidobacteriota	Acidobacteriae	Acidobacteriales	Acidobacteriaceae	UBA5172	UBA5172 sp002413385	GCA_002413385.1
JAGVUR010000066.1_14	GAX62881.1	# 24298 # 26109 # 1 # ID=82_14;partial=00;start_type=ATG;rbs_motif=GGAG/GAGG;rbs_spacer=5-10bp;gc_cont=0.565	690	604	484	0.701449	0.801325	219	687	204	600	27.3	1.14e-31	141	Bacteria	Verrucomicrobiota	Lentisphaeria	UBA1407	UBA1407	UBA1407	UBA1407 sp019136135	GCA_019136135.1
MBL7042219.1	GAX62881.1	MAG: beta-propeller fold lactonase family protein [Pirellulaceae bacterium]	690	624	497	0.72029	0.796474	219	690	210	624	24.9	1.8e-31	141	Bacteria	Planctomycetota	Planctomycetia	Pirellulales	Pirellulaceae	JADHUC01	JADHUC01 sp016784735	GCA_016784735.1
CADCPA010000173.1_5	GAX62881.1	# 6608 # 8500 # -1 # ID=173_5;partial=00;start_type=ATG;rbs_motif=GGAG/GAGG;rbs_spacer=5-10bp;gc_cont=0.673	690	631	517	0.749275	0.819334	188	690	192	630	26.1	1.89e-31	141	Bacteria	Verrucomicrobiota	Kiritimatiellae	RFP12	UBA1067	RUG572	RUG572 sp902803135	GCA_902803135.1
DBPZ01000101.1_54	GAX62881.1	# 85580 # 87391 # 1 # ID=78_54;partial=00;start_type=ATG;rbs_motif=GGAG/GAGG;rbs_spacer=5-10bp;gc_cont=0.567	690	604	484	0.701449	0.801325	219	687	204	600	27.3	1.14e-31	141	Bacteria	Verrucomicrobiota	Lentisphaeria	UBA1407	UBA1407	UBA1407	UBA1407 sp002305655	GCA_002305655.1
CAJAYO010000313.1_6	GAX62881.1	# 4184 # 6025 # 1 # ID=313_6;partial=00;start_type=ATG;rbs_motif=CCCC;rbs_spacer=4bp;gc_cont=0.710	690	614	499	0.723188	0.812704	195	690	193	613	26.3	1.24e-31	141	Bacteria	Verrucomicrobiota	Verrucomicrobiae	Opitutales	Opitutaceae	CAITWF01	CAITWF01 sp903948415	GCA_903948415.1
MBT3192895.1	GAX62881.1	cell surface protein [Verrucomicrobia bacterium]	690	622	507	0.734783	0.815113	196	690	200	617	26.2	3.19e-31	140	Bacteria	Verrucomicrobiota	Kiritimatiellae	UBA8416	UBA8416	JABGOW01	JABGOW01 sp018645275	GCA_018645275.1
NQT03539.1	GAX62881.1	c-type cytochrome [Planctomycetes bacterium]	690	635	516	0.747826	0.812598	196	690	200	635	25.8	3.51e-31	140	Bacteria	Planctomycetota	Phycisphaerae	Sedimentisphaerales	SG8-4	NIOZ-UU13	NIOZ-UU13 sp013202635	GCA_013202635.1
QIKY01000133.1_2	GAX62881.1	# 1203 # 3077 # 1 # ID=97_2;partial=00;start_type=ATG;rbs_motif=GGA/GAG/AGG;rbs_spacer=5-10bp;gc_cont=0.603	690	625	653	0.946377	1.0448	40	690	60	624	23.3	2.43e-31	140	Bacteria	Planctomycetota	Planctomycetia	Pirellulales	Pirellulaceae	SZUA-33	SZUA-33 sp003233175	GCA_003233175.1
PWXP01000375.1_5	GAX62881.1	# 3942 # 5831 # 1 # ID=492_5;partial=00;start_type=ATG;rbs_motif=AGGAG;rbs_spacer=5-10bp;gc_cont=0.673	690	630	495	0.717391	0.785714	219	690	220	629	27.3	4.54e-31	140	Bacteria	Planctomycetota	Planctomycetia	Pirellulales	Thermoguttaceae	PWXP01	PWXP01 sp003561895	GCA_003561895.1
CADACS010000189.1_2	GAX62881.1	# 1630 # 3501 # 1 # ID=189_2;partial=00;start_type=ATG;rbs_motif=GGAG/GAGG;rbs_spacer=5-10bp;gc_cont=0.598	690	624	545	0.789855	0.873397	172	690	160	623	24.8	3.23e-31	140	Bacteria	Planctomycetota	Planctomycetia	Pirellulales	Thermoguttaceae	RUG369	RUG369 sp902786505	GCA_902786505.1
DBTJ01000047.1_11	GAX62881.1	# 10692 # 12623 # -1 # ID=73_11;partial=00;start_type=TTG;rbs_motif=AGGA;rbs_spacer=5-10bp;gc_cont=0.584	690	644	518	0.750725	0.804348	189	690	212	643	26.1	5e-31	140	Bacteria	Verrucomicrobiota	Verrucomicrobiae	Pedosphaerales	UBA1319	UBA1319	UBA1319 sp002306985	GCA_002306985.1
MBL7187276.1	GAX62881.1	beta-propeller fold lactonase family protein [Phycisphaerae bacterium]	690	630	496	0.718841	0.787302	215	687	214	627	25.2	4.54e-31	140	Bacteria	Planctomycetota	Phycisphaerae	Sedimentisphaerales	SG8-4	SG8-4	SG8-4 sp016782865	GCA_016782865.1
MBP5671148.1	GAX62881.1	c-type cytochrome [Victivallales bacterium]	690	603	473	0.685507	0.784411	224	687	209	600	25.8	3.67e-31	140	Bacteria	Verrucomicrobiota	Lentisphaeria	UBA1407	UBA1407	UBA1407	UBA1407 sp017964325	GCA_017964325.1
NLX97361.1	GAX62881.1	MAG: cell surface protein [Rhodopirellula sp.]	690	608	503	0.728986	0.827303	190	690	190	608	27.2	2.85e-31	140	Bacteria	Planctomycetota	Planctomycetia	Pirellulales	Thermoguttaceae	JABWBD01	JABWBD01 sp012728855	GCA_012728855.1
CAIMTB010000301.1_15	GAX62881.1	# 14851 # 16917 # -1 # ID=301_15;partial=00;start_type=ATG;rbs_motif=None;rbs_spacer=None;gc_cont=0.661	690	689	539	0.781159	0.782293	165	690	224	688	24.9	3.66e-31	140	Bacteria	Verrucomicrobiota	Verrucomicrobiae	Pedosphaerales	CAIMTB01	CAIMTB01	CAIMTB01 sp903844265	GCA_903844265.1
HIJ69770.1	GAX62881.1	TPA: c-type cytochrome [Planctomycetes bacterium]	690	674	562	0.814493	0.833828	142	690	148	607	24.7	4.5e-31	140	Bacteria	Planctomycetota	Phycisphaerae	Sedimentisphaerales	Anaerohalosphaeraceae	QNBT01	QNBT01 sp013349435	GCA_013349435.1
WP_162601659.1	GAX62881.1	beta-propeller fold lactonase family protein [Occallatibacter savannae]	690	635	480	0.695652	0.755906	221	688	236	633	26.9	3.51e-31	140	Bacteria	Acidobacteriota	Acidobacteriae	Acidobacteriales	Acidobacteriaceae	Terracidiphilus	Terracidiphilus savannae	GCF_003131205.1
WP_169853312.1	GAX62881.1	c-type cytochrome [Anaerohalosphaera lusitana]	690	601	504	0.730435	0.838602	196	690	183	601	27.4	2e-31	140	Bacteria	Planctomycetota	Phycisphaerae	Sedimentisphaerales	Anaerohalosphaeraceae	Anaerohalosphaera	Anaerohalosphaera lusitana	GCF_002007645.1
MCL2104983.1	GAX62881.1	MAG: PQQ-binding-like beta-propeller repeat protein [Kiritimatiellaeota bacterium]	690	623	512	0.742029	0.82183	192	687	181	620	27.5	3.21e-31	140	Bacteria	Verrucomicrobiota	Kiritimatiellae	RFP12	UBA1067	WRJS01	WRJS01 sp009777165	GCA_009777165.1
CACYQT010000042.1_11	GAX62881.1	# 15838 # 17649 # 1 # ID=42_11;partial=00;start_type=ATG;rbs_motif=AGGA;rbs_spacer=5-10bp;gc_cont=0.611	690	604	473	0.685507	0.783113	224	687	209	600	26.2	2.05e-31	140	Bacteria	Verrucomicrobiota	Lentisphaeria	UBA1407	UBA1407	UBA1407	UBA1407 sp902776645	GCA_902776645.1
CADCCQ010000076.1_1	GAX62881.1	# 952 # 2799 # -1 # ID=76_1;partial=00;start_type=ATG;rbs_motif=4Base/6BMM;rbs_spacer=13-15bp;gc_cont=0.644	690	616	557	0.807246	0.904221	147	690	138	615	26.2	2.27e-31	140	Bacteria	Verrucomicrobiota	Kiritimatiellae	RFP12	UBA1067	UBA1067	UBA1067 sp902799955	GCA_902799955.1
CP051247.1_1175	GAX62881.1	# 1579779 # 1581614 # 1 # ID=1_1175;partial=00;start_type=ATG;rbs_motif=AGGA;rbs_spacer=5-10bp;gc_cont=0.596	690	612	698	1.01159	1.14052	36	690	41	611	22.8	5.31e-31	139	Bacteria	Planctomycetota	Planctomycetia	Planctomycetales	Planctomycetaceae	Rubinisphaera	Rubinisphaera sp017795105	GCA_017795105.1
CAIXFN010000072.1_59	GAX62881.1	# 86537 # 88516 # -1 # ID=72_59;partial=00;start_type=ATG;rbs_motif=None;rbs_spacer=None;gc_cont=0.624	690	660	513	0.743478	0.777273	196	690	228	659	24.8	9.94e-31	139	Bacteria	Verrucomicrobiota	Verrucomicrobiae	Pedosphaerales	Pedosphaeraceae	CAIXFN01	CAIXFN01 sp903918755	GCA_903918755.1
MBC8472583.1	GAX62881.1	beta-propeller fold lactonase family protein, partial [Planctomycetes bacterium]	690	875	383	0.555072	0.437714	218	587	533	872	28.2	1.56e-30	139	Bacteria	Planctomycetota	Phycisphaerae	Sedimentisphaerales	SG8-4	NIOZ-UU13	NIOZ-UU13 sp014384025	GCA_014384025.1
THB72755.1	GAX62881.1	hypothetical protein D3926_24940, partial [Desulfobacteraceae bacterium]	690	915	395	0.572464	0.431694	207	587	559	909	26.6	2.93e-30	139	Bacteria	Desulfobacterota	Desulfobacteria	Desulfobacterales	Desulfobacteraceae	MADRE2	MADRE2 sp004796375	GCA_004796375.1
DBTJ01000212.1_2	GAX62881.1	# 3563 # 5401 # 1 # ID=21_2;partial=00;start_type=ATG;rbs_motif=None;rbs_spacer=None;gc_cont=0.594	690	613	473	0.685507	0.771615	219	690	230	612	27.3	7.18e-31	139	Bacteria	Verrucomicrobiota	Verrucomicrobiae	Pedosphaerales	UBA1319	UBA1319	UBA1319 sp002306985	GCA_002306985.1
NMC21550.1	GAX62881.1	MAG: beta-propeller fold lactonase family protein [Thermogutta sp.]	690	956	508	0.736232	0.531381	196	690	528	956	24.8	1.76e-30	139	Bacteria	Planctomycetota	Planctomycetia	Pirellulales	Thermoguttaceae	Thermogutta	Thermogutta sp012798155	GCA_012798155.1
PMYL01000059.1_147	GAX62881.1	# 140311 # 142617 # 1 # ID=23_147;partial=00;start_type=GTG;rbs_motif=GGAG/GAGG;rbs_spacer=5-10bp;gc_cont=0.616	690	769	517	0.749275	0.672302	189	688	332	766	25	2.15e-30	139	Bacteria	Acidobacteriota	Acidobacteriae	Acidobacteriales	Acidobacteriaceae	Terracidiphilus	Terracidiphilus sp003170825	GCA_003170825.1
MBL7077700.1	GAX62881.1	hypothetical protein ISS31_09525 [Kiritimatiellae bacterium]	690	911	550	0.797101	0.603732	147	689	440	903	24.9	1.65e-30	139	Bacteria	Verrucomicrobiota	Kiritimatiellae	UBA8416	JABMPJ01	JABMPJ01	JABMPJ01 sp016783675	GCA_016783675.1
PLGG01000058.1_50	GAX62881.1	# 64130 # 66076 # 1 # ID=29_50;partial=00;start_type=ATG;rbs_motif=GGAG/GAGG;rbs_spacer=5-10bp;gc_cont=0.621	690	649	507	0.734783	0.781202	196	688	220	646	25.8	9.27e-31	139	Bacteria	Acidobacteriota	Acidobacteriae	Acidobacteriales	Acidobacteriaceae	Terracidiphilus	Terracidiphilus sp003138515	GCA_003138515.1
CAIRSA010000336.1_32	GAX62881.1	# 39296 # 41119 # -1 # ID=336_32;partial=00;start_type=GTG;rbs_motif=None;rbs_spacer=None;gc_cont=0.601	690	608	514	0.744928	0.845395	188	690	177	607	25.5	6.9e-31	139	Bacteria	Acidobacteriota	Acidobacteriae	Bryobacterales	Bryobacteraceae	CAIRSA01	CAIRSA01 sp903881085	GCA_903881085.1
DDLT01000148.1_8	GAX62881.1	# 9330 # 11252 # 1 # ID=6_8;partial=00;start_type=ATG;rbs_motif=GGAG/GAGG;rbs_spacer=5-10bp;gc_cont=0.413	690	641	488	0.707246	0.76131	217	690	224	640	25.8	8.8e-31	139	Bacteria	Verrucomicrobiota	Lentisphaeria	UBA2565	UBA2565	UBA2565	UBA2565 sp002340265	GCA_002340265.1
WP_094135426.1	GAX62881.1	hypothetical protein [Akkermansia muciniphila]	690	620	552	0.8	0.890323	170	690	157	620	24.1	5.65e-31	139	Bacteria	Verrucomicrobiota	Verrucomicrobiae	Verrucomicrobiales	Akkermansiaceae	Akkermansia	Akkermansia muciniphila_A	GCF_900184965.1
PMBV01000363.1_2	GAX62881.1	# 723 # 4901 # -1 # ID=289_2;partial=00;start_type=ATG;rbs_motif=GGAG/GAGG;rbs_spacer=5-10bp;gc_cont=0.672	690	1393	538	0.77971	0.386217	196	690	239	692	26.8	3.19e-30	139	Bacteria	Myxococcota	Myxococcia	Myxococcales	Myxococcaceae	FEN-1143	FEN-1143 sp003153055	GCA_003153055.1
PMBV01000353.1_1	GAX62881.1	# 2 # 3394 # 1 # ID=433_1;partial=10;start_type=Edge;rbs_motif=None;rbs_spacer=None;gc_cont=0.681	690	1131	512	0.742029	0.452697	218	690	1	429	26.6	2.07e-30	139	Bacteria	Myxococcota	Myxococcia	Myxococcales	Myxococcaceae	FEN-1143	FEN-1143 sp003153055	GCA_003153055.1
MBP8129668.1	GAX62881.1	c-type cytochrome [Candidatus Hydrogenedentes bacterium]	690	617	483	0.7	0.78282	215	687	215	614	28.2	5.52e-31	139	Bacteria	Hydrogenedentota	Hydrogenedentia	Hydrogenedentiales	JAGMZX01	JAGMZX01	JAGMZX01 sp018005585	GCA_018005585.1
PLGM01000300.1_11	GAX62881.1	# 18503 # 20632 # -1 # ID=113_11;partial=00;start_type=ATG;rbs_motif=GGAGG;rbs_spacer=5-10bp;gc_cont=0.570	690	710	749	1.08551	1.05493	8	688	22	707	29.8	9.68e-31	139	Bacteria	Acidobacteriota	Acidobacteriae	Acidobacteriales	Acidobacteriaceae	Terracidiphilus	Terracidiphilus sp003139795	GCA_003139795.1
WP_168442102.1	GAX62881.1	hypothetical protein [Pontiella desulfatans]	690	1222	557	0.807246	0.45581	147	690	764	1222	26.2	6.85e-30	138	Bacteria	Verrucomicrobiota	Kiritimatiellae	Kiritimatiellales	Pontiellaceae	Pontiella	Pontiella desulfatans	GCF_900890425.1
ONGM01000122.1_2	GAX62881.1	# 553 # 2424 # 1 # ID=127_2;partial=00;start_type=ATG;rbs_motif=AGGAG;rbs_spacer=5-10bp;gc_cont=0.582	690	624	549	0.795652	0.879808	168	690	156	623	25.7	1.4e-30	138	Bacteria	Planctomycetota	Planctomycetia	Pirellulales	Thermoguttaceae	RUG369	RUG369 sp900317365	GCA_900317365.1
SLJO01000190.1_4	GAX62881.1	# 5073 # 6962 # 1 # ID=199_4;partial=00;start_type=ATG;rbs_motif=TAA;rbs_spacer=11bp;gc_cont=0.462	690	630	507	0.734783	0.804762	191	690	205	629	24.9	1.46e-30	138	Bacteria	Bacteroidota	Bacteroidia	Bacteroidales	PUMT01	PXAP01	PXAP01 sp007135095	GCA_007135095.1
MBM3859224.1	GAX62881.1	cell surface protein [Verrucomicrobia bacterium]	690	623	514	0.744928	0.82504	188	690	193	623	27	1.87e-30	138	Bacteria	Verrucomicrobiota	Verrucomicrobiae	Palsa-1439	Palsa-1439	CAIKAP01	CAIKAP01 sp016871575	GCA_016871575.1
SKRY01000153.1_7	GAX62881.1	# 7266 # 9230 # -1 # ID=311_7;partial=00;start_type=ATG;rbs_motif=GGAG/GAGG;rbs_spacer=5-10bp;gc_cont=0.618	690	655	506	0.733333	0.772519	196	690	232	654	26.7	2.31e-30	138	Bacteria	Hydrogenedentota	Hydrogenedentia	Hydrogenedentiales	SLHB01	SKRY01	SKRY01 sp007118235	GCA_007118235.1
MAI70964.1	GAX62881.1	MAG: hypothetical protein CMM01_08655 [Rhodopirellula sp.]	690	670	654	0.947826	0.976119	40	690	104	670	23.4	2.52e-30	138	Bacteria	Planctomycetota	Planctomycetia	Pirellulales	Pirellulaceae	Rubripirellula	Rubripirellula sp002689655	GCA_002689655.1
CAIXIX010000607.1_2	GAX62881.1	# 616 # 2544 # 1 # ID=607_2;partial=00;start_type=ATG;rbs_motif=GGAG/GAGG;rbs_spacer=5-10bp;gc_cont=0.586	690	643	526	0.762319	0.81804	196	690	196	642	26	1.6e-30	138	Bacteria	Armatimonadota	Chthonomonadetes	Chthonomonadales	Chthonomonadaceae	CAIXIX01	CAIXIX01 sp903919615	GCA_903919615.1
DDXG01000368.1_3	GAX62881.1	# 1853 # 3694 # 1 # ID=24_3;partial=00;start_type=ATG;rbs_motif=AGGA;rbs_spacer=5-10bp;gc_cont=0.651	690	614	483	0.7	0.786645	218	690	213	613	26.3	1.3e-30	138	Bacteria	Planctomycetota	Phycisphaerae	Sedimentisphaerales	SG8-4	UBA2266	UBA2266 sp002347125	GCA_002347125.1
CAIPEB010000285.1_7	GAX62881.1	# 10145 # 12055 # 1 # ID=285_7;partial=00;start_type=ATG;rbs_motif=GGAG/GAGG;rbs_spacer=5-10bp;gc_cont=0.611	690	637	479	0.694203	0.751962	218	690	242	636	26.1	2.06e-30	138	Bacteria	Planctomycetota	Planctomycetia	Pirellulales	Pirellulaceae	CAIPEB01	CAIPEB01 sp903863885	GCA_903863885.1
HBT75527.1	GAX62881.1	TPA: cell surface protein [Planctomycetaceae bacterium]	690	637	511	0.74058	0.802198	196	690	191	637	26.2	2.06e-30	138	Bacteria	Planctomycetota	Planctomycetia	Pirellulales	Thermoguttaceae	UBA8133	UBA8133 sp003509805	GCA_003509805.1
MBI1323143.1	GAX62881.1	c-type cytochrome [bacterium]	690	614	438	0.634783	0.713355	264	690	249	614	27.9	1.75e-30	138	Bacteria	Planctomycetota	Planctomycetia	Isosphaerales	Isosphaeraceae	RI-372	RI-372 sp016125085	GCA_016125085.1
RLD87845.1	GAX62881.1	hypothetical protein DRJ29_17795, partial [Bacteroidetes bacterium]	690	543	312	0.452174	0.574586	218	527	249	525	26.9	6.78e-31	138	Bacteria	Bacteroidota	Bacteroidia	Bacteroidales	GCA-2748055	GCA-2748055	GCA-2748055 sp003648635	GCA_003648635.1
OQC33344.1	GAX62881.1	Lactonase, 7-bladed beta-propeller [Verrucomicrobia bacterium ADurb.Bin070]	690	601	474	0.686957	0.788686	218	690	209	601	25.9	1.58e-30	138	Bacteria	Verrucomicrobiota	Kiritimatiellae	RFP12	UBA1067	DUPH01	DUPH01 sp002071025	GCA_002071025.1
CAISVF010000344.1_1	GAX62881.1	# 263 # 2137 # 1 # ID=344_1;partial=00;start_type=ATG;rbs_motif=None;rbs_spacer=None;gc_cont=0.546	690	625	510	0.73913	0.816	199	690	192	624	26.7	1.89e-30	138	Bacteria	Verrucomicrobiota	Verrucomicrobiae	Pedosphaerales	UBA11358	UBA11358	UBA11358 sp903888765	GCA_903888765.1
CAAGGB010000050.1_3	GAX62881.1	# 5028 # 6860 # -1 # ID=50_3;partial=00;start_type=ATG;rbs_motif=GGAG/GAGG;rbs_spacer=5-10bp;gc_cont=0.682	690	611	522	0.756522	0.854337	177	687	173	607	26.1	1.27e-30	138	Bacteria	Verrucomicrobiota	Lentisphaeria	UBA1407	UBA1407	CAAGGB01	CAAGGB01 sp900769285	GCA_900769285.1
HIV08533.1	GAX62881.1	TPA: hypothetical protein IAC79_00255 [Candidatus Spyradenecus faecavium]	690	628	536	0.776812	0.853503	174	690	163	628	26.9	1.93e-30	138	Bacteria	Verrucomicrobiota	Kiritimatiellae	RFP12	UBA1067	Spyradenecus	Spyradenecus faecavium	GCA_018713405.1
PLWR01000226.1_8	GAX62881.1	# 6749 # 8419 # -1 # ID=668_8;partial=00;start_type=GTG;rbs_motif=None;rbs_spacer=None;gc_cont=0.610	690	557	483	0.7	0.867145	227	690	153	556	27.1	1.06e-30	138	Bacteria	Acidobacteriota	Acidobacteriae	UBA7540	UBA7540	Bog-366	Bog-366 sp003165615	GCA_003165615.1
SFIW01000056.1_4	GAX62881.1	# 3591 # 5465 # 1 # ID=61_4;partial=00;start_type=ATG;rbs_motif=AGGAG(G)/GGAGG;rbs_spacer=13-15bp;gc_cont=0.600	690	625	682	0.988406	1.0912	32	690	23	624	22.9	1.41e-30	138	Bacteria	Planctomycetota	Planctomycetia	Pirellulales	Thermoguttaceae	RUG369	RUG369 sp004556055	GCA_004556055.1
MBI4585976.1	GAX62881.1	hypothetical protein HY717_18350 [Planctomycetes bacterium]	690	656	502	0.727536	0.765244	215	690	233	656	25.1	2.32e-30	138	Bacteria	Planctomycetota	UBA8108	UBA8108	JACQVS01	JACQVS01	JACQVS01 sp016209605	GCA_016209605.1
PLFY01000011.1_3	GAX62881.1	# 4003 # 6126 # -1 # ID=217_3;partial=00;start_type=ATG;rbs_motif=GGAGG;rbs_spacer=5-10bp;gc_cont=0.562	690	708	586	0.849275	0.827684	169	688	177	705	25.6	3.05e-30	138	Bacteria	Acidobacteriota	Acidobacteriae	Acidobacteriales	Acidobacteriaceae	Terracidiphilus	Terracidiphilus sp003138365	GCA_003138365.1
HEG43494.1	GAX62881.1	MAG TPA: c-type cytochrome [Phycisphaerales bacterium]	690	626	529	0.766667	0.845048	183	690	190	626	26.1	1.91e-30	138	Bacteria	Planctomycetota	Phycisphaerae	Sedimentisphaerales	Anaerohalosphaeraceae	DRGS01	DRGS01 sp011053245	GCA_011053245.1
PLPA01000283.1_28	GAX62881.1	# 27053 # 29224 # 1 # ID=125_28;partial=00;start_type=ATG;rbs_motif=GGAG/GAGG;rbs_spacer=5-10bp;gc_cont=0.574	690	724	561	0.813043	0.774862	189	688	221	721	24.4	7.73e-30	137	Bacteria	Acidobacteriota	Acidobacteriae	Acidobacteriales	Acidobacteriaceae	Terracidiphilus	Terracidiphilus sp003159355	GCA_003159355.1
CAIMWS010000405.1_20	GAX62881.1	# 23543 # 25384 # -1 # ID=405_20;partial=00;start_type=ATG;rbs_motif=GGA/GAG/AGG;rbs_spacer=5-10bp;gc_cont=0.618	690	614	503	0.728986	0.819218	196	687	190	610	26.8	2.34e-30	137	Bacteria	Verrucomicrobiota	Verrucomicrobiae	Pedosphaerales	UBA1319	CAIMWS01	CAIMWS01 sp903845125	GCA_903845125.1
NWF86142.1	GAX62881.1	hypothetical protein HXY18_20215, partial [Bryobacteraceae bacterium]	690	532	500	0.724638	0.93985	204	690	112	532	26.4	1.98e-30	137	Bacteria	Acidobacteriota	Acidobacteriae	Bryobacterales	Bryobacteraceae	JACADU01	JACADU01 sp013388415	GCA_013388415.1
MBN1846708.1	GAX62881.1	hypothetical protein JW810_13575 [Sedimentisphaerales bacterium]	690	639	484	0.701449	0.757433	215	687	237	636	26.4	2.79e-30	137	Bacteria	Planctomycetota	Phycisphaerae	Sedimentisphaerales	SM23-30	JAFGFX01	JAFGFX01 sp016930855	GCA_016930855.1
MBL7043378.1	GAX62881.1	MAG: cell surface protein, partial [Pirellulaceae bacterium]	690	449	484	0.701449	1.07795	217	690	27	449	26.7	3.62e-31	137	Bacteria	Planctomycetota	Planctomycetia	Pirellulales	Pirellulaceae	JADHUC01	JADHUC01 sp016784735	GCA_016784735.1
WP_165065428.1	GAX62881.1	beta-propeller fold lactonase family protein [Paludisphaera rhizosphaereae]	690	609	483	0.7	0.793103	217	690	207	609	26.5	4.05e-30	137	Bacteria	Planctomycetota	Planctomycetia	Isosphaerales	Isosphaeraceae	Paludisphaera	Paludisphaera sp011065895	GCF_011065895.1
PLKU01000341.1_2	GAX62881.1	# 1334 # 3238 # 1 # ID=403_2;partial=00;start_type=ATG;rbs_motif=AGGAG;rbs_spacer=5-10bp;gc_cont=0.602	690	635	538	0.77971	0.847244	169	688	177	632	24	2.72e-30	137	Bacteria	Acidobacteriota	Acidobacteriae	Acidobacteriales	Acidobacteriaceae	Terracidiphilus	Terracidiphilus sp003140705	GCA_003140705.1
MBR5079208.1	GAX62881.1	c-type cytochrome [Victivallales bacterium]	690	603	473	0.685507	0.784411	224	687	209	600	25.8	2.15e-30	137	Bacteria	Verrucomicrobiota	Lentisphaeria	UBA1407	UBA1407	UBA1407	UBA1407 sp017548425	GCA_017548425.1
NQU52201.1	GAX62881.1	YVTN family beta-propeller repeat-containing protein [Bacteroidetes bacterium]	690	594	556	0.805797	0.936027	147	690	136	594	24.6	2.68e-30	137	Bacteria	Bacteroidota	Bacteroidia	Bacteroidales	Prolixibacteraceae	Draconibacterium	Draconibacterium sp013203755	GCA_013203755.1
CAITNQ010000037.1_3	GAX62881.1	# 1485 # 3488 # -1 # ID=37_3;partial=00;start_type=ATG;rbs_motif=GGAGG;rbs_spacer=5-10bp;gc_cont=0.668	690	668	497	0.72029	0.744012	219	689	250	666	26	4.45e-30	137	Bacteria	Latescibacterota	UBA2968	UBA8231	UBA8231	CAITNQ01	CAITNQ01 sp903893785	GCA_903893785.1
WP_168564334.1	GAX62881.1	c-type cytochrome [Crateriforma spongiae]	690	614	556	0.805797	0.905537	151	690	141	614	26.3	3.14e-30	137	Bacteria	Planctomycetota	Planctomycetia	Pirellulales	Pirellulaceae	Crateriforma	Crateriforma spongiae	GCF_012290005.1
MBP7637259.1	GAX62881.1	beta-propeller fold lactonase family protein [Kiritimatiellae bacterium]	690	609	474	0.686957	0.778325	218	690	217	609	25.5	4.05e-30	137	Bacteria	Verrucomicrobiota	Kiritimatiellae	RFP12	UBA1067	DUPH01	DUPH01 sp017999015	GCA_017999015.1
JADGNO010000011.1_1	GAX62881.1	# 2 # 1912 # -1 # ID=246_1;partial=10;start_type=GTG;rbs_motif=AGGAG;rbs_spacer=5-10bp;gc_cont=0.584	690	637	498	0.721739	0.78179	196	679	220	637	26.7	4.94e-30	137	Bacteria	Acidobacteriota	Acidobacteriae	Acidobacteriales	Acidobacteriaceae	Terracidiphilus	Terracidiphilus sp017883405	GCA_017883405.1
MBC8469775.1	GAX62881.1	c-type cytochrome [Planctomycetes bacterium]	690	630	521	0.755072	0.826984	196	690	195	630	25	2.63e-30	137	Bacteria	Planctomycetota	Phycisphaerae	Sedimentisphaerales	SG8-4	NIOZ-UU13	NIOZ-UU13 sp014384025	GCA_014384025.1
WP_235905381.1	GAX62881.1	c-type cytochrome [Tautonia marina]	690	621	425	0.615942	0.68438	268	690	270	621	28.7	4.42e-30	137	Bacteria	Planctomycetota	Planctomycetia	Isosphaerales	Isosphaeraceae	Tautonia	Tautonia marina	GCF_009177065.1
OJW27858.1	GAX62881.1	MAG: hypothetical protein BGO49_00185 [Planctomycetales bacterium 71-10]	690	606	477	0.691304	0.787129	217	690	204	606	27	5.3e-30	136	Bacteria	Planctomycetota	Planctomycetia	Isosphaerales	Isosphaeraceae	Paludisphaera	Paludisphaera sp001898385	GCA_001898385.1
NLF70287.1	GAX62881.1	MAG: cell surface protein [Candidatus Anammoximicrobium sp.]	690	631	520	0.753623	0.824089	196	690	201	631	25.6	8.5e-30	136	Bacteria	Planctomycetota	Planctomycetia	Pirellulales	Pirellulaceae	Anammoximicrobium	Anammoximicrobium sp012515235	GCA_012515235.1
MBK9138289.1	GAX62881.1	MAG: c-type cytochrome [Verrucomicrobia bacterium]	690	635	712	1.03188	1.12126	10	690	15	635	26.7	8.73e-30	136	Bacteria	Verrucomicrobiota	Verrucomicrobiae	Pedosphaerales	J093	JADJWF01	JADJWF01 sp016716505	GCA_016716505.1
NUQ61639.1	GAX62881.1	MAG: beta-propeller fold lactonase family protein [Pirellulales bacterium]	690	623	551	0.798551	0.88443	166	690	168	623	26.1	6.01e-30	136	Bacteria	Planctomycetota	Planctomycetia	Pirellulales	Thermoguttaceae	JABWBD01	JABWBD01 sp013360685	GCA_013360685.1
MBR2987927.1	GAX62881.1	c-type cytochrome [Clostridia bacterium]	690	771	481	0.697101	0.623865	183	655	249	632	25.4	1.21e-29	136	Bacteria	Firmicutes_A	Clostridia	Oscillospirales	CAG-272	RGIG1993	RGIG1993 sp017508605	GCA_017508605.1
MAR12956.1	GAX62881.1	MAG: hypothetical protein CL681_23690 [Blastopirellula sp.]	690	602	733	1.06232	1.21761	5	690	4	602	22.5	6.89e-30	136	Bacteria	Planctomycetota	Planctomycetia	Pirellulales	Pirellulaceae	GCA-2701545	GCA-2701545 sp002701545	GCA_002701545.1
MBL9134838.1	GAX62881.1	hypothetical protein JNK85_03175 [Verrucomicrobiales bacterium]	690	683	554	0.802899	0.811127	162	690	214	683	25.8	1.15e-29	136	Bacteria	Verrucomicrobiota	Verrucomicrobiae	Pedosphaerales	CAIMTB01	CAIMTB01	CAIMTB01 sp016795425	GCA_016795425.1
CAIRSA010000441.1_4	GAX62881.1	# 2984 # 4843 # -1 # ID=441_4;partial=00;start_type=ATG;rbs_motif=AGxAGG/AGGxGG;rbs_spacer=5-10bp;gc_cont=0.617	690	620	537	0.778261	0.866129	177	690	173	619	25	7.88e-30	136	Bacteria	Acidobacteriota	Acidobacteriae	Bryobacterales	Bryobacteraceae	CAIRSA01	CAIRSA01 sp903881085	GCA_903881085.1
MBT7463730.1	GAX62881.1	beta-propeller fold lactonase family protein [Bacteroidetes bacterium]	690	610	507	0.734783	0.831148	192	690	187	610	24.3	7.33e-30	136	Bacteria	Bacteroidota	Bacteroidia	Bacteroidales	UBA12481	JABHCC01	JABHCC01 sp018669475	GCA_018669475.1
NOX53944.1	GAX62881.1	cell surface protein [Planctomycetes bacterium]	690	671	532	0.771014	0.792846	189	690	201	671	25.6	8.08e-30	136	Bacteria	Planctomycetota	Planctomycetia	Planctomycetales	Planctomycetaceae	JAADHY01	JAADHY01 sp013151585	GCA_013151585.1
PCI33669.1	GAX62881.1	40-residue YVTN family beta-propeller [Flavobacteriaceae bacterium]	690	596	557	0.807246	0.934564	147	690	140	596	25.3	1.18e-29	135	Bacteria	Bacteroidota	Bacteroidia	Flavobacteriales	Flavobacteriaceae	GCA-002401385	GCA-002401385 sp002401385	GCA_002401385.1
PWM29559.1	GAX62881.1	cell surface protein [Verrucomicrobia bacterium]	690	620	537	0.778261	0.866129	170	690	168	620	24.8	1.06e-29	135	Bacteria	Verrucomicrobiota	Verrucomicrobiae	Opitutales	CAG-312	QALA01	QALA01 sp003343565	GCA_003343565.1
KPK40507.1	GAX62881.1	hypothetical protein AMJ65_10560, partial [Phycisphaerae bacterium SG8_4]	690	591	483	0.7	0.817259	196	655	177	578	27.1	8.47e-30	135	Bacteria	Planctomycetota	Phycisphaerae	Sedimentisphaerales	SG8-4	SG8-4	SG8-4 sp001303465	GCA_001303465.1
MBL7221511.1	GAX62881.1	beta-propeller fold lactonase family protein [Phycisphaerae bacterium]	690	641	550	0.797101	0.858034	168	690	188	641	24.5	1.62e-29	135	Bacteria	Planctomycetota	Phycisphaerae	SM23-33	SM23-33	BS750m-G57	BS750m-G57 sp016782885	GCA_016782885.1
MBL0157678.1	GAX62881.1	MAG: beta-propeller fold lactonase family protein [Bryobacterales bacterium]	690	930	498	0.721739	0.535484	206	690	511	930	25.3	2.91e-29	135	Bacteria	Acidobacteriota	Acidobacteriae	Bryobacterales	Bryobacteraceae	Paludibaculum	Paludibaculum sp016721425	GCA_016721425.1
MBN2040356.1	GAX62881.1	hypothetical protein JW864_09960 [Spirochaetes bacterium]	690	1415	541	0.784058	0.382332	170	690	959	1415	25.7	7.23e-29	135	Bacteria	Spirochaetota	UBA4802	UBA4802	JAFGDQ01	JAFGDQ01	JAFGDQ01 sp016932015	GCA_016932015.1
MBQ7365215.1	GAX62881.1	c-type cytochrome [Clostridia bacterium]	690	771	480	0.695652	0.622568	184	655	250	632	25.4	2.14e-29	135	Bacteria	Firmicutes_A	Clostridia	Oscillospirales	CAG-272	RGIG1993	RGIG1993 sp017453405	GCA_017453405.1
SKKK01000360.1_9	GAX62881.1	# 9484 # 11424 # 1 # ID=617_9;partial=00;start_type=ATG;rbs_motif=AGGAG;rbs_spacer=5-10bp;gc_cont=0.605	690	647	534	0.773913	0.825348	196	690	200	646	26.4	1.26e-29	135	Bacteria	Planctomycetota	Planctomycetia	Pirellulales	Pirellulaceae	SKKK01	SKKK01 sp007121535	GCA_007121535.1
MBL7039870.1	GAX62881.1	MAG: cell surface protein [Pirellulaceae bacterium]	690	631	505	0.731884	0.800317	210	690	215	631	25.7	1.14e-29	135	Bacteria	Planctomycetota	Planctomycetia	Pirellulales	Pirellulaceae	JADHUC01	JADHUC01 sp016784735	GCA_016784735.1
MBS1876218.1	GAX62881.1	beta-propeller fold lactonase family protein [Acidobacteria bacterium]	690	938	493	0.714493	0.525586	211	690	525	938	24.7	3.9e-29	135	Bacteria	Acidobacteriota	Acidobacteriae	Bryobacterales	Bryobacteraceae	TMP-7	TMP-7 sp018268715	GCA_018268715.1
MBN2474495.1	GAX62881.1	MAG: PD40 domain-containing protein [Pirellulales bacterium]	690	642	706	1.02319	1.09969	31	690	29	642	27.8	2.18e-29	135	Bacteria	Planctomycetota	Planctomycetia	Pirellulales	Thermoguttaceae	JAFGRD01	JAFGRD01 sp016935315	GCA_016935315.1
WP_165249895.1	GAX62881.1	beta-propeller fold lactonase family protein [Paludisphaera soli]	690	610	480	0.695652	0.786885	217	690	208	610	26	9.82e-30	135	Bacteria	Planctomycetota	Planctomycetia	Isosphaerales	Isosphaeraceae	Paludisphaera	Paludisphaera soli	GCF_011064595.1
WP_148597417.1	GAX62881.1	c-type cytochrome [Aquisphaera giovannonii]	690	628	704	1.02029	1.12102	38	690	52	628	22.7	2e-29	135	Bacteria	Planctomycetota	Planctomycetia	Isosphaerales	Isosphaeraceae	Aquisphaera	Aquisphaera giovannonii	GCF_008087625.1
MBT3296531.1	GAX62881.1	cell surface protein [Verrucomicrobia bacterium]	690	602	482	0.698551	0.800664	215	690	207	602	26.3	9.24e-30	135	Bacteria	Verrucomicrobiota	Kiritimatiellae	UBA8416	JABMPJ01	JABMPJ01	JABMPJ01 sp018648805	GCA_018648805.1
URYY01000092.1_6	GAX62881.1	# 4097 # 5935 # -1 # ID=92_6;partial=00;start_type=ATG;rbs_motif=None;rbs_spacer=None;gc_cont=0.520	690	613	475	0.688406	0.774878	217	690	221	612	24.8	2.41e-29	134	Bacteria	Verrucomicrobiota	Verrucomicrobiae	Opitutales	CAG-312	UMGS1490	UMGS1490 sp900552245	GCA_900552245.1
HID11660.1	GAX62881.1	TPA: hypothetical protein EYP17_10230, partial [Candidatus Latescibacteria bacterium]	690	588	367	0.531884	0.62415	196	538	220	550	27	3.58e-29	134	Bacteria	Latescibacterota	4484-107	B68-G9	B68-G9	B68-G9	B68-G9 sp012962735	GCA_012962735.1
WP_231749617.1	GAX62881.1	beta-propeller fold lactonase family protein [Tautonia plasticadhaerens]	690	621	510	0.73913	0.821256	193	690	192	621	26.1	2.55e-29	134	Bacteria	Planctomycetota	Planctomycetia	Isosphaerales	Isosphaeraceae	Tautonia	Tautonia plasticadhaerens	GCF_007752535.1
MBN9656763.1	GAX62881.1	beta-propeller fold lactonase family protein [Acidobacteria bacterium]	690	932	508	0.736232	0.545064	196	690	504	932	25	9.06e-29	134	Bacteria	Acidobacteriota	Acidobacteriae	Bryobacterales	Bryobacteraceae	Paludibaculum	Paludibaculum sp017307505	GCA_017307505.1
NLF70038.1	GAX62881.1	MAG: cell surface protein [Candidatus Anammoximicrobium sp.]	690	645	589	0.853623	0.913178	147	690	143	645	25.1	2.97e-29	134	Bacteria	Planctomycetota	Planctomycetia	Pirellulales	Pirellulaceae	Anammoximicrobium	Anammoximicrobium sp012515235	GCA_012515235.1
NLX55127.1	GAX62881.1	cell surface protein [Planctomycetaceae bacterium]	690	619	699	1.01304	1.12924	8	690	13	619	25.3	4.51e-29	134	Bacteria	Planctomycetota	Planctomycetia	Pirellulales	Pirellulaceae	JAAYDI01	JAAYDI01 sp012729315	GCA_012729315.1
WP_169976359.1	GAX62881.1	c-type cytochrome [Tautonia rosea]	690	613	425	0.615942	0.693312	268	690	262	613	27.8	3.23e-29	134	Bacteria	Planctomycetota	Planctomycetia	Isosphaerales	Isosphaeraceae	Tautonia	Tautonia rosea	GCF_012958305.1
OQC21898.1	GAX62881.1	Di-heme cytochrome c peroxidase [Planctomycetes bacterium ADurb.Bin069]	690	613	481	0.697101	0.784666	215	687	211	610	27.2	3.23e-29	134	Bacteria	Planctomycetota	UBA8108	UBA8890	UBA8898	UBA8898	UBA8898 sp002070955	GCA_002070955.1
MBI5687024.1	GAX62881.1	beta-propeller fold lactonase family protein [Verrucomicrobia bacterium]	690	624	490	0.710145	0.785256	218	690	213	624	26.3	2.6e-29	134	Bacteria	Verrucomicrobiota	Verrucomicrobiae	Palsa-1439	CAIQCK01	CAIQCK01	CAIQCK01 sp016222825	GCA_016222825.1
WP_158862664.1	GAX62881.1	cell surface protein [Maribellus comscasis]	690	609	506	0.733333	0.83087	196	690	188	609	24.9	2.34e-29	134	Bacteria	Bacteroidota	Bacteroidia	Bacteroidales	Prolixibacteraceae	Draconibacterium	Draconibacterium comscasis	GCF_009762775.1
DHGK01000116.1_3	GAX62881.1	# 2458 # 4299 # 1 # ID=204_3;partial=00;start_type=GTG;rbs_motif=GGAGG;rbs_spacer=5-10bp;gc_cont=0.731	690	614	478	0.692754	0.778502	218	687	214	610	27	3.25e-29	134	Bacteria	Planctomycetota	UBA8108	UBA8890	UBA8898	UBA8898	UBA8898 sp002402755	GCA_002402755.1
MBI4580555.1	GAX62881.1	beta-propeller fold lactonase family protein [Planctomycetes bacterium]	690	637	520	0.753623	0.816327	196	690	201	637	25	2.83e-29	134	Bacteria	Planctomycetota	Phycisphaerae	UBA1845	PWPN01	JACQVT01	JACQVT01 sp016209665	GCA_016209665.1
MBN1489587.1	GAX62881.1	cell surface protein [Phycisphaerae bacterium]	690	617	517	0.749275	0.837925	196	690	188	617	25.5	3.32e-29	134	Bacteria	Planctomycetota	Phycisphaerae	UBA1845	PWPN01	JAFGKA01	JAFGKA01 sp016928855	GCA_016928855.1
CAIZGN010000126.1_2	GAX62881.1	# 467 # 1537 # -1 # ID=126_2;partial=01;start_type=Edge;rbs_motif=None;rbs_spacer=None;gc_cont=0.568	690	357	432	0.626087	1.21008	272	690	2	356	27.3	2.8e-30	133	Bacteria	Hydrogenedentota	Hydrogenedentia	Hydrogenedentiales	CAIZGN01	CAIZGN01	CAIZGN01 sp903932505	GCA_903932505.1
MAI30088.1	GAX62881.1	MAG: hypothetical protein CMM07_00270 [Rhodopirellula sp.]	690	679	538	0.77971	0.792342	159	690	229	679	25.5	8.49e-29	133	Bacteria	Planctomycetota	Planctomycetia	Pirellulales	Pirellulaceae	Rubripirellula	Rubripirellula sp002690925	GCA_002690925.1
MBL7219459.1	GAX62881.1	beta-propeller fold lactonase family protein [Phycisphaerae bacterium]	690	673	526	0.762319	0.781575	220	690	229	673	25.7	1.1e-28	133	Bacteria	Planctomycetota	Phycisphaerae	SM23-33	SM23-33	BS750m-G57	BS750m-G57 sp016782885	GCA_016782885.1
WP_165701468.1	GAX62881.1	c-type cytochrome [Crateriforma conspicua]	690	614	486	0.704348	0.791531	215	690	211	614	27	7.8e-29	133	Bacteria	Planctomycetota	Planctomycetia	Pirellulales	Pirellulaceae	Crateriforma	Crateriforma conspicua	GCF_007752935.1
MBI5818252.1	GAX62881.1	beta-propeller fold lactonase family protein [Verrucomicrobia bacterium]	690	624	516	0.747826	0.826923	196	690	190	624	25.2	6.23e-29	133	Bacteria	Verrucomicrobiota	Verrucomicrobiae	Palsa-1439	CAIQCK01	CAIQCK01	CAIQCK01 sp016235595	GCA_016235595.1
CAIVZM010000017.1_11	GAX62881.1	# 9819 # 11663 # -1 # ID=17_11;partial=00;start_type=GTG;rbs_motif=None;rbs_spacer=None;gc_cont=0.582	690	615	532	0.771014	0.865041	166	690	172	614	26.3	7.85e-29	133	Bacteria	Armatimonadota	Armatimonadia	Armatimonadales	Armatimonadaceae	CAIVZM01	CAIVZM01 sp903910385	GCA_903910385.1
MBT7864104.1	GAX62881.1	hypothetical protein HN712_27585 [Gemmatimonadetes bacterium]	690	641	511	0.74058	0.797192	199	688	209	639	25.4	9.26e-29	133	Bacteria	Latescibacterota	UBA2968	UBA8231	UBA8231	UBA12574	UBA12574 sp018673255	GCA_018673255.1
NLY00529.1	GAX62881.1	MAG: cell surface protein [Rhodopirellula sp.]	690	631	516	0.747826	0.81775	196	690	201	631	26.2	6.52e-29	133	Bacteria	Planctomycetota	Planctomycetia	Pirellulales	Thermoguttaceae	JABWBD01	JABWBD01 sp012728855	GCA_012728855.1
NLX99834.1	GAX62881.1	MAG: cell surface protein [Rhodopirellula sp.]	690	626	521	0.755072	0.832268	196	690	191	626	25.3	6.32e-29	133	Bacteria	Planctomycetota	Planctomycetia	Pirellulales	Thermoguttaceae	JABWBD01	JABWBD01 sp012728855	GCA_012728855.1
WP_068419244.1	GAX62881.1	beta-propeller fold lactonase family protein [Planctomyces sp. SH-PL62]	690	609	477	0.691304	0.783251	217	690	207	609	26	7.53e-29	133	Bacteria	Planctomycetota	Planctomycetia	Isosphaerales	Isosphaeraceae	Paludisphaera	Paludisphaera sp001610895	GCF_001610895.1
WP_176012505.1	GAX62881.1	cell surface protein [Victivallis sp. Marseille-Q1083]	690	611	523	0.757971	0.855974	190	690	175	611	24.1	7.64e-29	133	Bacteria	Verrucomicrobiota	Lentisphaeria	Victivallales	Victivallaceae	UMGS1518	UMGS1518 sp900552575	GCF_903645315.1
TWT80298.1	GAX62881.1	Di-heme cytochrome c peroxidase [Planctomycetes bacterium CA13]	690	600	562	0.814493	0.936667	147	690	129	600	25.3	5.27e-29	133	Bacteria	Planctomycetota	Planctomycetia	Pirellulales	Pirellulaceae	Novipirellula	Novipirellula sp007859835	GCA_007859835.1
TKG95982.1	GAX62881.1	c-type cytochrome [Puteibacter caeruleilacunae]	690	601	530	0.768116	0.881864	170	690	162	601	24.2	9.52e-29	132	Bacteria	Bacteroidota	Bacteroidia	Bacteroidales	Prolixibacteraceae	Puteibacter	Puteibacter caeruleilacunae	GCF_005217565.1
CAISPT010000040.1_3	GAX62881.1	# 2436 # 4409 # 1 # ID=40_3;partial=00;start_type=ATG;rbs_motif=None;rbs_spacer=None;gc_cont=0.647	690	658	507	0.734783	0.770517	196	690	229	657	24.9	1.82e-28	132	Bacteria	Verrucomicrobiota	Verrucomicrobiae	Opitutales	Opitutaceae	Palsa-1447	Palsa-1447 sp903887455	GCA_903887455.1
MBN2450261.1	GAX62881.1	MAG: cell surface protein, partial [Lentisphaeria bacterium]	690	572	482	0.698551	0.842657	215	687	170	569	26.3	7.57e-29	132	Bacteria	Verrucomicrobiota	Lentisphaeria	UBA1407	Lenti-02	JAFGRS01	JAFGRS01 sp016935045	GCA_016935045.1
MBI4976771.1	GAX62881.1	c-type cytochrome [Spirochaetes bacterium]	690	585	506	0.733333	0.864957	188	690	175	585	27.7	1.51e-28	132	Bacteria	Spirochaetota	Brachyspirae	Brachyspirales	JACRPF01	JACRPF01	JACRPF01 sp016214035	GCA_016214035.1
MBI5388112.1	GAX62881.1	cell surface protein [Verrucomicrobia bacterium]	690	652	597	0.865217	0.915644	147	690	141	652	26	1.32e-28	132	Bacteria	Verrucomicrobiota	Verrucomicrobiae	Pedosphaerales	JACRJZ01	JACRJZ01	JACRJZ01 sp016219875	GCA_016219875.1
NLY00984.1	GAX62881.1	MAG: PQQ-binding-like beta-propeller repeat protein [Rhodopirellula sp.]	690	593	518	0.750725	0.873524	196	690	162	593	25.1	1.61e-28	132	Bacteria	Planctomycetota	Planctomycetia	Pirellulales	Thermoguttaceae	JABWBD01	JABWBD01 sp012728855	GCA_012728855.1
WP_015248215.1	GAX62881.1	hypothetical protein [Singulisphaera acidiphila]	690	621	475	0.688406	0.764895	217	690	219	621	25.7	1.09e-28	132	Bacteria	Planctomycetota	Planctomycetia	Isosphaerales	Isosphaeraceae	Singulisphaera	Singulisphaera acidiphila	GCF_000242455.2
CAJKMG010000009.1_7	GAX62881.1	# 11445 # 13307 # 1 # ID=9_7;partial=00;start_type=ATG;rbs_motif=None;rbs_spacer=None;gc_cont=0.612	690	621	536	0.776812	0.863124	170	690	157	620	25.2	1.46e-28	132	Bacteria	Verrucomicrobiota	Verrucomicrobiae	Verrucomicrobiales	Akkermansiaceae	Akkermansia	Akkermansia sp905200945	GCA_905200945.1
CAJBSZ010000018.1_2	GAX62881.1	# 303 # 2150 # 1 # ID=18_2;partial=00;start_type=ATG;rbs_motif=GGAGG;rbs_spacer=5-10bp;gc_cont=0.582	690	616	519	0.752174	0.842532	181	690	185	615	26.4	1.41e-28	132	Bacteria	Verrucomicrobiota	Kiritimatiellae	CAIKKV01	CAITUY01	JAABPW01	JAABPW01 sp903958395	GCA_903958395.1
MBN1974219.1	GAX62881.1	c-type cytochrome [Sedimentisphaerales bacterium]	690	1392	505	0.731884	0.362787	196	690	969	1392	26.1	5.16e-28	132	Bacteria	Planctomycetota	Phycisphaerae	Sedimentisphaerales	SG8-4	JAFGPS01	JAFGPS01 sp016931715	GCA_016931715.1
MCL2117487.1	GAX62881.1	hypothetical protein FWH27_03565 [Planctomycetaceae bacterium]	690	639	515	0.746377	0.805947	196	690	196	639	25	1.22e-28	132	Bacteria	Planctomycetota	Planctomycetia	Pirellulales	Thermoguttaceae	WRMR01	WRMR01 sp009776995	GCA_009776995.1
MBR2338345.1	GAX62881.1	c-type cytochrome [Clostridia bacterium]	690	758	560	0.811594	0.738786	147	690	176	641	24.1	6.32e-28	131	Bacteria	Firmicutes_A	Clostridia	Oscillospirales	Acutalibacteraceae	RGIG3009	RGIG3009 sp017504645	GCA_017504645.1
WP_162027750.1	GAX62881.1	MULTISPECIES: hypothetical protein [unclassified Lentimonas]	690	607	500	0.724638	0.823723	196	690	197	607	25.4	3.19e-28	131	Bacteria	Verrucomicrobiota	Verrucomicrobiae	Opitutales	DSM-45221	BACL24	BACL24 sp902728235	GCF_902728235.1
NWK54725.1	GAX62881.1	c-type cytochrome [Verrucomicrobiaceae bacterium N1E253]	690	1000	476	0.689855	0.476	215	690	615	1000	26.3	7.09e-28	131	Bacteria	Verrucomicrobiota	Verrucomicrobiae	Verrucomicrobiales	Akkermansiaceae	UBA985	UBA985 sp013391475	GCA_013391475.1
MBQ4120714.1	GAX62881.1	c-type cytochrome, partial [Clostridia bacterium]	690	631	488	0.707246	0.773376	177	655	187	584	25.8	3.72e-28	131	Bacteria	Firmicutes_A	Clostridia	Oscillospirales	CAG-272	RGIG1993	RGIG1993 sp017395715	GCA_017395715.1
WP_012420330.1	GAX62881.1	surface layer protein [Akkermansia muciniphila]	690	620	552	0.8	0.890323	170	690	157	620	23.7	3.47e-28	131	Bacteria	Verrucomicrobiota	Verrucomicrobiae	Verrucomicrobiales	Akkermansiaceae	Akkermansia	Akkermansia muciniphila	GCF_000020225.1
MBI4863905.1	GAX62881.1	MAG: YncE family protein [Candidatus Riflebacteria bacterium]	690	653	541	0.784058	0.828484	169	690	166	628	24.8	3.15e-28	131	Bacteria	UBP17	UBA6191	JACPRK01	JACQZM01	JACQZM01	JACQZM01 sp016213885	GCA_016213885.1
MBP3530768.1	GAX62881.1	MAG: c-type cytochrome [Thermoguttaceae bacterium]	690	623	547	0.792754	0.87801	168	690	155	623	24.9	3.54e-28	131	Bacteria	Planctomycetota	Planctomycetia	Pirellulales	Thermoguttaceae	RUG369	RUG369 sp017937485	GCA_017937485.1
SLCJ01000027.1_2	GAX62881.1	# 456 # 2399 # -1 # ID=303_2;partial=00;start_type=ATG;rbs_motif=None;rbs_spacer=None;gc_cont=0.615	690	648	507	0.734783	0.782407	195	690	224	647	25.6	3.07e-28	131	Bacteria	Verrucomicrobiota	Verrucomicrobiae	Verrucomicrobiales	SLCJ01	SLCJ01	SLCJ01 sp007125835	GCA_007125835.1
CADCOO010000073.1_3	GAX62881.1	# 9850 # 11721 # -1 # ID=73_3;partial=00;start_type=ATG;rbs_motif=None;rbs_spacer=None;gc_cont=0.575	690	624	551	0.798551	0.883013	168	690	156	623	25.8	3.56e-28	131	Bacteria	Planctomycetota	Planctomycetia	Pirellulales	Thermoguttaceae	RUG369	RUG369 sp902803085	GCA_902803085.1
WP_145098013.1	GAX62881.1	c-type cytochrome [Anatilimnocola aggregata]	690	591	487	0.705797	0.824027	213	690	194	591	24.2	5.09e-28	130	Bacteria	Planctomycetota	Planctomycetia	Pirellulales	Pirellulaceae	Anatilimnocola	Anatilimnocola aggregata	GCF_007747655.1
MBL7115523.1	GAX62881.1	beta-propeller fold lactonase family protein [Kiritimatiellae bacterium]	690	606	482	0.698551	0.79538	215	690	213	606	27	4.23e-28	130	Bacteria	Verrucomicrobiota	Kiritimatiellae	UBA8416	JADHWI01	JADHWI01	JADHWI01 sp016783565	GCA_016783565.1
MBM4033512.1	GAX62881.1	c-type cytochrome [Planctomycetes bacterium]	690	644	515	0.746377	0.799689	215	690	209	644	25.6	5.35e-28	130	Bacteria	Planctomycetota	PUPC01	DSUN01	DSUN01	DSUN01	DSUN01 sp016872875	GCA_016872875.1
MBI3921186.1	GAX62881.1	beta-propeller fold lactonase family protein, partial [Armatimonadetes bacterium]	690	564	378	0.547826	0.670213	196	545	223	564	27.8	4.11e-28	130	Bacteria	Armatimonadota	Abditibacteria	CG2-30-59-28	CG2-30-59-28	JACQGJ01	JACQGJ01 sp016199605	GCA_016199605.1
MBT5814979.1	GAX62881.1	YVTN family beta-propeller repeat-containing protein [Opitutales bacterium]	690	604	554	0.802899	0.917219	147	690	139	604	24.2	4.17e-28	130	Bacteria	Verrucomicrobiota	Verrucomicrobiae	Opitutales	Opitutaceae	UBA5691	UBA5691 sp018700525	GCA_018700525.1
MBR5243772.1	GAX62881.1	MAG: c-type cytochrome, partial [Thermoguttaceae bacterium]	690	500	549	0.795652	1.098	168	690	32	500	24.6	2.92e-28	130	Bacteria	Planctomycetota	Planctomycetia	Pirellulales	Thermoguttaceae	RUG369	RUG369 sp017549085	GCA_017549085.1
WP_194447816.1	GAX62881.1	beta-propeller fold lactonase family protein [Paludibaculum fermentans]	690	932	508	0.736232	0.545064	196	690	504	932	24.6	1.16e-27	130	Bacteria	Acidobacteriota	Acidobacteriae	Bryobacterales	Bryobacteraceae	Paludibaculum	Paludibaculum fermentans	GCF_015277775.1
PLSX01000277.1_2	GAX62881.1	# 140 # 2095 # 1 # ID=49_2;partial=00;start_type=ATG;rbs_motif=GGA/GAG/AGG;rbs_spacer=5-10bp;gc_cont=0.575	690	652	486	0.704348	0.745399	227	690	248	651	25.7	7.45e-28	130	Bacteria	Acidobacteriota	Acidobacteriae	UBA7540	UBA7540	Bog-366	Bog-366 sp003165315	GCA_003165315.1
MBL7039602.1	GAX62881.1	MAG: cell surface protein [Pirellulaceae bacterium]	690	614	563	0.815942	0.916938	149	690	150	614	24.5	7.98e-28	130	Bacteria	Planctomycetota	Planctomycetia	Pirellulales	Pirellulaceae	JADHUC01	JADHUC01 sp016784735	GCA_016784735.1
[truncated: 1,177 more rows]

## Sheet: S4 - HZS-A
accession	annotation	length	gtdb_taxonomy	assembly_accession		comment
[truncated: 26 more rows]

## Sheet: S4 - HZS-BC
accession	annotation	length	gtdb_taxonomy	assembly_accession	comment
[truncated: 222 more rows]

## Sheet: S5 - HZS-A Representative
accession	annotation	length	gtdb_taxonomy	assembly_accession
[truncated: 23 more rows]

## Sheet: S5 - HZS-BC Representative
accession	annotation	length	gtdb_taxonomy	assembly_accession	comment
[truncated: 22 more rows]

[truncated: 19 more sheets: S6 - Alpha subunit 1, S6 - Beta subunit 1, S6 - Gamma subunit 1, S6 - Alpha subunit 2, S6 - Beta subunit 2, S6 - Gamma subunit 2, S6 - scalindua_bg_HZS_afdb, S7 - HZS-A TMalign, S7 - HZS-BC Blast-TMalign, S8 hao-gtdb-refseq-hq-phylo-spl, S9 - HAO-extended-dataset, S11 - NXR-A, S11 - NXR-B, S11 - NXR-C, S11 - NXR-D, S11 - NXR-UspA, S11 - NXR-hypothetical, S12 - pHA-1 plasmid, S13 - Resuls of the PhoA assay]
